# Supplementary material for: An ultrahigh resolution pressure sensor based on percolative metal nanoparticle arrays
Source: Nat Commun. 2019 Sep 6;10:4024. doi: 10.1038/s41467-019-12030-x (PMC6731318; doi:10.1038/s41467-019-12030-x)
Supplement: Supplementary file 5 — Source Data [file 41467_2019_12030_MOESM5_ESM.xlsx]

## Sheet: Figure 1d
Figure 1d
		Time	Conductance
		s	nS
		1	0.02792
		2	0.02684
		3	0.02727
		4	0.02964
		5	0.02909
		6	0.02919
		7	0.02902
		8	0.02929
		9	0.02932
		10	0.02917
		11	0.02915
		12	0.02909
		13	0.02921
		14	0.02933
		15	0.02974
		16	0.02947
		17	0.02955
		18	0.02956
		19	0.02965
		20	0.02913
		21	0.02626
		22	0.02715
		23	0.02915
		24	0.02941
		25	0.02988
		26	0.02958
		27	0.0292
		28	0.02931
		29	0.02943
		30	0.02964
		31	0.02946
		32	0.02947
		33	0.02997
		34	0.02991
		35	0.02994
		36	0.02903
		37	0.02923
		38	0.02965
		39	0.02932
		40	0.02993
		41	0.03006
		42	0.03021
		43	0.03037
		44	0.02929
		45	0.02969
		46	0.02945
		47	0.02952
		48	0.02963
		49	0.02995
		50	0.02908
		51	0.0298
		52	0.02959
		53	0.03017
		54	0.02941
		55	0.03003
		56	0.02961
		57	0.02965
		58	0.02987
		59	0.02979
		60	0.02946
		61	0.03011
		62	0.03006
		63	0.02941
		64	0.02996
		65	0.03043
		66	0.02989
		67	0.02903
		68	0.03
		69	0.0297
		70	0.02948
		71	0.02973
		72	0.02981
		73	0.02968
		74	0.02992
		75	0.02974
		76	0.0301
		77	0.02969
		78	0.03
		79	0.03033
		80	-0.04405
		81	0.02946
		82	0.02954
		83	0.0296
		84	0.02964
		85	0.02976
		86	0.02627
		87	0.03078
		88	0.03034
		89	0.03031
		90	0.02976
		91	0.02992
		92	0.03022
		93	0.03057
		94	0.02943
		95	0.03006
		96	0.03018
		97	0.02996
		98	0.02963
		99	0.03005
		100	0.03014
		101	0.02995
		102	0.02985
		103	0.03021
		104	0.03037
		105	0.02928
		106	0.03056
		107	0.03031
		108	0.02969
		109	0.03024
		110	0.03073
		111	0.03023
		112	0.03014
		113	0.03031
		114	0.03031
		115	0.03015
		116	0.03014
		117	0.03036
		118	0.03001
		119	0.03013
		120	0.0301
		121	0.03007
		122	0.02998
		123	0.02999
		124	0.02998
		125	0.02984
		126	0.02983
		127	0.02984
		128	0.02974
		129	0.02974
		130	0.03081
		131	0.03007
		132	0.02987
		133	0.02992
		134	0.02997
		135	0.03006
		136	0.02987
		137	0.03001
		138	0.03017
		139	0.03018
		140	0.03003
		141	0.03014
		142	0.03016
		143	0.03012
		144	0.02997
		145	0.02989
		146	0.02187
		147	0.0298
		148	0.03006
		149	0.0301
		150	0.03013
		151	0.02998
		152	0.03009
		153	0.03006
		154	0.03012
		155	0.03005
		156	0.03002
		157	0.03011
		158	0.02995
		159	0.02981
		160	0.03011
		161	0.02999
		162	0.02999
		163	0.02987
		164	0.02989
		165	0.02987
		166	0.02983
		167	0.02975
		168	0.02984
		169	0.02968
		170	0.02987
		171	0.02969
		172	0.02974
		173	0.02978
		174	0.02956
		175	0.02974
		176	0.02963
		177	0.02978
		178	0.02969
		179	0.02974
		180	0.02969
		181	0.02963
		182	0.02968
		183	0.02977
		184	0.02972
		185	0.02958
		186	0.02964
		187	0.02966
		188	0.02975
		189	0.02969
		190	0.02989
		191	0.0297
		192	0.02956
		193	0.02997
		194	0.02993
		195	0.02983
		196	0.02962
		197	0.02991
		198	0.02995
		199	0.02942
		200	0.0296
		201	0.02989
		202	0.02943
		203	0.02949
		204	0.02983
		205	0.0299
		206	0.0299
		207	0.02907
		208	0.02988
		209	0.02979
		210	0.02945
		211	0.02969
		212	0.02989
		213	0.02931
		214	0.02947
		215	0.02967
		216	0.02972
		217	0.02946
		218	0.02954
		219	0.02983
		220	0.02951
		221	0.02937
		222	0.02969
		223	0.02992
		224	0.02973
		225	0.02902
		226	0.02956
		227	0.02987
		228	0.02933
		229	0.0294
		230	0.02971
		231	0.02957
		232	0.0293
		233	0.0294
		234	0.02974
		235	0.02927
		236	0.0293
		237	0.02953
		238	0.02968
		239	0.02917
		240	0.02944
		241	0.02951
		242	0.02927
		243	0.02934
		244	0.02932
		245	0.02964
		246	0.02916
		247	0.02939
		248	0.02949
		249	0.02935
		250	0.02933
		251	0.02925
		252	0.02946
		253	0.02918
		254	0.02926
		255	0.02934
		256	0.02937
		257	0.0292
		258	0.02925
		259	0.02934
		260	0.02921
		261	0.02917
		262	0.02927
		263	0.02931
		264	0.02925
		265	0.02913
		266	0.02916
		267	0.02944
		268	0.0293
		269	0.02948
		270	0.02935
		271	0.02931
		272	0.02921
		273	0.02938
		274	0.02943
		275	0.02906
		276	0.02929
		277	0.02928
		278	0.02934
		279	0.0291
		280	0.02921
		281	0.02937
		282	0.02932
		283	0.0292
		284	0.02945
		285	0.02933
		286	0.02919
		287	0.02928
		288	0.02926
		289	0.02919
		290	0.02919
		291	0.02923
		292	0.02924
		293	0.02913
		294	0.02904
		295	0.0293
		296	0.02915
		297	0.02908
		298	0.02878
		299	0.02965
		300	-0.07391
		301	0.02862
		302	0.0291
		303	0.02909
		304	0.02919
		305	0.02925
		306	0.02919
		307	0.02932
		308	0.02905
		309	0.02883
		310	0.0285
		311	0.02905
		312	0.02931
		313	0.02911
		314	0.02949
		315	0.02931
		316	0.02902
		317	0.02941
		318	0.02928
		319	0.02941
		320	0.02914
		321	0.02926
		322	0.02917
		323	0.02892
		324	0.0292
		325	0.02923
		326	0.02916
		327	0.02921
		328	0.0292
		329	0.0291
		330	0.02914
		331	0.02872
		332	0.02917
		333	0.02908
		334	0.02901
		335	0.02914
		336	0.02915
		337	0.02909
		338	0.02898
		339	0.02929
		340	0.02915
		341	0.02921
		342	0.02923
		343	0.02942
		344	0.02928
		345	0.02926
		346	0.02924
		347	0.02936
		348	0.02945
		349	0.02902
		350	0.02943
		351	0.02948
		352	0.02919
		353	0.02926
		354	0.02961
		355	0.02939
		356	0.02928
		357	0.02917
		358	0.02957
		359	0.02921
		360	0.02924
		361	0.02945
		362	0.02955
		363	0.02939
		364	0.02935
		365	0.02975
		366	0.02964
		367	0.0293
		368	0.02979
		369	0.02983
		370	0.02964
		371	0.02947
		372	0.02983
		373	0.02986
		374	0.02962
		375	0.02963
		376	0.02996
		377	0.0298
		378	0.02962
		379	0.02997
		380	0.03007
		381	0.0299
		382	0.02983
		383	0.03009
		384	0.0302
		385	0.02978
		386	0.03025
		387	0.03046
		388	0.03043
		389	0.03026
		390	0.03065
		391	0.03075
		392	0.0305
		393	0.03047
		394	0.03087
		395	0.03086
		396	0.03058
		397	0.03095
		398	0.03111
		399	0.03104
		400	0.03104
		401	0.03132
		402	0.03152
		403	0.03117
		404	0.03143
		405	0.03176
		406	0.0317
		407	0.03154
		408	0.03195
		409	0.03218
		410	0.0322
		411	0.03199
		412	0.03262
		413	0.03258
		414	0.03239
		415	0.03273
		416	0.03319
		417	0.03333
		418	0.03314
		419	0.03366
		420	0.03386
		421	0.03388
		422	0.03391
		423	0.03449
		424	0.03458
		425	0.03446
		426	0.0349
		427	0.03538
		428	0.03562
		429	0.03552
		430	0.03609
		431	0.03658
		432	0.03647
		433	0.03699
		434	0.03743
		435	0.03782
		436	0.03775
		437	0.0383
		438	0.03892
		439	0.03926
		440	0.03937
		441	0.04022
		442	0.04085
		443	0.04073
		444	0.04155
		445	0.04223
		446	0.04291
		447	0.04301
		448	0.04388
		449	0.04462
		450	0.04526
		451	0.04561
		452	0.04657
		453	0.04752
		454	0.04778
		455	0.04883
		456	0.04984
		457	0.05082
		458	0.05123
		459	0.05259
		460	0.05369
		461	0.05488
		462	0.05555
		463	0.05699
		464	0.05837
		465	0.0592
		466	0.06075
		467	0.06213
		468	0.06362
		469	0.06477
		470	0.06673
		471	0.06847
		472	0.07003
		473	0.07135
		474	0.07392
		475	0.07595
		476	0.0776
		477	0.08
		478	0.08223
		479	0.08447
		480	0.08629
		481	0.08896
		482	0.09189
		483	0.09439
		484	0.09723
		485	0.10007
		486	0.1034
		487	0.10619
		488	0.10998
		489	0.11315
		490	0.11708
		491	0.12058
		492	0.12471
		493	0.12874
		494	0.1328
		495	0.13738
		496	0.14193
		497	0.14681
		498	0.15174
		499	0.15689
		500	0.16244
		501	0.16828
		502	0.17438
		503	0.18084
		504	0.18764
		505	0.1949
		506	0.20226
		507	0.20948
		508	0.21719
		509	0.22511
		510	0.23321
		511	0.2416
		512	0.25078
		513	0.26016
		514	0.27028
		515	0.28042
		516	0.29182
		517	0.30322
		518	0.31506
		519	0.32704
		520	0.33994
		521	0.3537
		522	0.3671
		523	0.38221
		524	0.39811
		525	0.41441
		526	0.43109
		527	0.44868
		528	0.46715
		529	0.48501
		530	0.5041
		531	0.52418
		532	0.54561
		533	0.56851
		534	0.59189
		535	0.61657
		536	0.64142
		537	0.66714
		538	0.69331
		539	0.72111
		540	0.74969
		541	0.78532
		542	0.81597
		543	0.84934
		544	0.88464
		545	0.92143
		546	0.95912
		547	0.99859
		548	1.03984
		549	1.08297
		550	1.12708
		551	1.17337
		552	1.22078
		553	1.26921
		554	1.32072
		555	1.37513
		556	1.4289
		557	1.48623
		558	1.54917
		559	1.61228
		560	1.67486
		561	1.7407
		562	1.81102
		563	1.88294
		564	1.95978
		565	2.03932
		566	2.12196
		567	2.20522
		568	2.29046
		569	2.38287
		570	2.48214
		571	2.5811
		572	2.6819
		573	2.78728
		574	2.90063
		575	3.01535
		576	3.14012
		577	3.26538
		578	3.39946
		579	3.54241
		580	3.68708
		581	3.83848
		582	3.9887
		583	4.14436
		584	4.30689
		585	4.47909
		586	4.655
		587	4.83848
		588	5.0293
		589	5.23259
		590	5.4371
		591	5.64477
		592	5.85834
		593	6.08838
		594	6.33356
		595	6.58173
		596	6.83436
		597	7.09524
		598	7.37532
		599	7.66546
		600	7.96398
		601	8.26442
		602	8.58392
		603	8.90186
		604	9.23687
		605	9.58202
		606	9.94154
		607	10.3072
		608	10.6937
		609	11.1216
		610	11.5361
		611	11.97
		612	12.4264
		613	12.8971
		614	13.3755
		615	13.8737
		616	14.3923
		617	14.923
		618	15.4831
		619	16.0427
		620	16.6159
		621	17.2228
		622	17.8445
		623	18.4858
		624	19.1894
		625	19.8972
		626	20.6049
		627	21.3472
		628	22.1227
		629	22.8942
		630	23.7045
		631	24.5497
		632	25.4194
		633	26.2832
		634	27.1888
		635	28.1311
		636	29.1154
		637	30.1807
		638	31.2306
		639	32.3495
		640	33.5097
		641	34.6921
		642	35.8723
		643	37.1289
		644	38.4072
		645	39.6922
		646	41.0452
		647	42.4663
		648	43.8985
		649	45.3966
		650	46.9609
		651	48.5129
		652	50.0947
		653	51.7591
		654	53.5133
		655	55.2951
		656	57.1446
		657	59.0315
		658	60.9489
		659	62.9028
		660	64.969
		661	67.0849
		662	69.2455
		663	71.4834
		664	73.8701
		665	76.3321
		666	78.8388
		667	81.3921
		668	84.0275
		669	86.735
		670	89.5126
		671	92.3236
		672	95.2123
		673	98.186
		674	101.322
		675	104.486
		676	107.774
		677	111.109
		678	114.546
		679	118.131
		680	121.784
		681	125.442
		682	129.235
		683	133.2
		684	137.42
		685	141.587
		686	145.826
		687	150.225
		688	154.662
		689	159.335
		690	164.087
		691	168.963
		692	173.849
		693	178.91
		694	184.127
		695	189.464
		696	194.965
		697	200.652
		698	204.118
		699	204.633
		700	205.109
		701	205.543
		702	205.947
		703	206.381
		704	206.822
		705	207.245
		706	207.638
		707	208.071
		708	208.486
		709	208.926
		710	209.325
		711	209.728
		712	210.153
		713	210.587
		714	210.949
		715	211.331
		716	211.749
		717	212.132
		718	212.486
		719	212.85
		720	213.211
		721	213.617
		722	213.969
		723	214.335
		724	214.692
		725	215.103
		726	215.487
		727	215.833
		728	216.218
		729	216.548
		730	216.934
		731	217.293
		732	217.645
		733	218.005
		734	218.38
		735	218.746
		736	219.098
		737	219.459
		738	219.812
		739	220.156
		740	220.518

## Sheet: Figure 1f
Figure 1f
					Diameter	distribution
					nm	%
					11.5	0.36969
					12.5	0.92421
					13.5	5.54529
					14.5	12.0148
					15.5	20.8873
					16.5	23.2902
					17.5	17.5601
					18.5	12.1996
					19.5	6.28466
					20.5	0.36969
					21.5	0.36969
					22.5	0.18484

## Sheet: Figure 2a
Figure 2a
		0.05 mm
		ΔP	Pa	0	3.88324	9.0462	17.0669	25.1717	32.1664	38.9895	46.3659	53.5282	61.5845	70.364	76.7558	89.5371	102.315	115.09	127.862	140.63	153.395	166.157	178.916	191.671	204.423	217.172
		Average ΔG/G0	%	-0.00080319	0.07491	0.16006	0.2704	0.40582	0.48322	0.58118	0.6662	0.72602	0.81168	0.90963	0.96045	1.01941	1.08251	1.16744	1.2359	1.29816	1.35998	1.40649	1.46885	1.5275	1.57813	1.62756
		y-error		0.00414	0.00871	0.00352	0.00413	0.00555	0.00436	0.00549	0.00326	0.00822	0.0068	0.00393	0.0016	0.00122	0.00382	0.00458	0.00324	0.0019	0.00332	0.0025	0.00282	0.00426	0.0017	0.00238
		Source ΔG/G0	%	-0.00134	0.06559	0.152	0.277	0.401	0.485	0.578	0.664	0.745	0.813	0.90593	0.96011	1.01923	1.07835	1.1617	1.22728	1.3006	1.3619	1.40697	1.46491	1.51996	1.57709	1.62294
		Source ΔG/G0	%	-0.00112	0.06448	0.154	0.275	0.401	0.484	0.581	0.664	0.743	0.812	0.90393	0.96011	1.01823	1.07835	1.1607	1.22828	1.2986	1.3619	1.40597	1.46491	1.51996	1.58009	1.62294
		Source ΔG/G0	%	-0.00535	0.06359	0.156	0.275	0.403	0.482	0.577	0.663	0.743	0.812	0.90393	0.95911	1.01823	1.07835	1.1607	1.22928	1.3006	1.3619	1.40797	1.46491	1.51896	1.57809	1.62494
		Source ΔG/G0	%	-0.00379	0.06202	0.156	0.276	0.408	0.483	0.581	0.662	0.743	0.812	0.90393	0.95911	1.01823	1.07835	1.1607	1.23128	1.2996	1.3619	1.40397	1.46491	1.52096	1.57909	1.62394
		Source ΔG/G0	%	-0.00268	0.05957	0.155	0.276	0.396	0.479	0.582	0.662	0.742	0.811	0.90393	0.95911	1.01923	1.07135	1.1617	1.23228	1.2976	1.3649	1.40197	1.46391	1.51896	1.58009	1.62694
		Source ΔG/G0	%	0.00156	0.06202	0.156	0.275	0.406	0.482	0.579	0.66	0.74	0.812	0.90193	0.96011	1.01823	1.07935	1.1607	1.23128	1.2996	1.3629	1.40297	1.46291	1.51896	1.57809	1.62894
		Source ΔG/G0	%	0.00268	0.06292	0.156	0.274	0.409	0.484	0.584	0.665	0.725	0.81	0.90193	0.95911	1.01823	1.07935	1.1607	1.23228	1.2996	1.3619	1.40297	1.46491	1.52096	1.57809	1.62994
		Source ΔG/G0	%	-0.00066933	0.06559	0.154	0.275	0.404	0.484	0.581	0.663	0.726	0.812	0.90393	0.95911	1.01923	1.07835	1.1607	1.23228	1.3016	1.3609	1.40197	1.46591	1.52296	1.57909	1.62494
		Source ΔG/G0	%	-0.00201	0.0647	0.154	0.276	0.395	0.484	0.581	0.663	0.726	0.811	0.90493	0.95911	1.01923	1.08035	1.1637	1.23128	1.3006	1.3599	1.40697	1.46691	1.52296	1.57609	1.62594
		Source ΔG/G0	%	0.00022311	0.06738	0.156	0.275	0.396	0.482	0.586	0.661	0.725	0.812	0.90393	0.95911	1.02023	1.07935	1.1617	1.23228	1.3006	1.3599	1.40097	1.46791	1.52796	1.57709	1.62794
		Source ΔG/G0	%	-0.00178	0.06671	0.157	0.275	0.399	0.483	0.585	0.662	0.728	0.814	0.90393	0.96011	1.02123	1.07735	1.1617	1.23228	1.2976	1.3609	1.40297	1.46891	1.52496	1.58009	1.62494
		Source ΔG/G0	%	-0.00335	0.06939	0.158	0.276	0.394	0.478	0.585	0.665	0.73	0.816	0.90493	0.96011	1.02023	1.07935	1.1627	1.23528	1.2986	1.3599	1.40297	1.46991	1.52496	1.58109	1.62394
		Source ΔG/G0	%	-0.00424	0.06693	0.158	0.276	0.404	0.482	0.578	0.667	0.735	0.818	0.90693	0.96111	1.02023	1.07835	1.1647	1.23328	1.2996	1.3609	1.40597	1.46691	1.52596	1.58009	1.62494
		Source ΔG/G0	%	-0.00201	0.06582	0.157	0.276	0.407	0.479	0.583	0.664	0.732	0.817	0.90793	0.96111	1.02023	1.07835	1.1637	1.23728	1.2986	1.3649	1.40497	1.46691	1.52596	1.57709	1.62694
		Source ΔG/G0	%	-0.00535	0.06872	0.157	0.271	0.399	0.478	0.584	0.659	0.727	0.816	0.90893	0.96211	1.01923	1.07835	1.1637	1.23628	1.2976	1.3679	1.40497	1.46691	1.52396	1.57909	1.62794
		Source ΔG/G0	%	-0.00201	0.06738	0.159	0.265	0.401	0.481	0.575	0.664	0.726	0.817	0.90993	0.96211	1.01923	1.08035	1.1637	1.23628	1.2996	1.3659	1.40597	1.46691	1.52396	1.58009	1.62794
		Source ΔG/G0	%	-0.00134	0.06939	0.159	0.273	0.395	0.479	0.574	0.658	0.727	0.815	0.90993	0.96111	1.02123	1.08235	1.1637	1.23428	1.3006	1.3649	1.40597	1.46791	1.52596	1.57909	1.62594
		Source ΔG/G0	%	0.00044622	0.07117	0.159	0.274	0.409	0.478	0.579	0.669	0.731	0.817	0.91093	0.96111	1.01923	1.08335	1.1627	1.23528	1.3016	1.3639	1.40797	1.46791	1.52396	1.57909	1.62694
		Source ΔG/G0	%	-0.00112	0.0705	0.161	0.27	0.404	0.476	0.578	0.669	0.729	0.818	0.90993	0.96111	1.01823	1.08235	1.1647	1.23528	1.2996	1.3639	1.40497	1.46891	1.52496	1.58009	1.62694
		Source ΔG/G0	%	-0.00066933	0.07162	0.159	0.269	0.411	0.478	0.578	0.663	0.726	0.818	0.91093	0.96011	1.01923	1.08135	1.1657	1.23428	1.2996	1.3599	1.40497	1.46891	1.52796	1.58009	1.62694
		Source ΔG/G0	%	-0.00245	0.07073	0.159	0.266	0.414	0.477	0.577	0.664	0.723	0.817	0.90993	0.96111	1.01923	1.08135	1.1637	1.23628	1.2986	1.3569	1.40497	1.46791	1.52796	1.58009	1.62894
		Source ΔG/G0	%	-0.00491	0.07385	0.157	0.271	0.401	0.477	0.575	0.668	0.72	0.82	0.91193	0.96111	1.01923	1.08035	1.1647	1.23628	1.2956	1.3609	1.40597	1.46691	1.52896	1.58009	1.62994
		Source ΔG/G0	%	-0.00268	0.07184	0.159	0.273	0.403	0.476	0.575	0.668	0.722	0.82	0.91093	0.96211	1.02023	1.08135	1.1677	1.23728	1.2976	1.3599	1.40497	1.46591	1.52596	1.57909	1.62694
		Source ΔG/G0	%	-0.00112	0.06961	0.161	0.27	0.411	0.479	0.575	0.669	0.72	0.818	0.90893	0.96211	1.01523	1.08135	1.1707	1.23728	1.2946	1.3639	1.40497	1.46691	1.52896	1.58009	1.62694
		Source ΔG/G0	%	0.00268	0.07184	0.16	0.271	0.41	0.479	0.576	0.667	0.721	0.816	0.90993	0.96111	1.01823	1.08135	1.1677	1.23528	1.2966	1.3629	1.40497	1.46791	1.53096	1.58009	1.62594
		Source ΔG/G0	%	-0.00402	0.0763	0.16	0.271	0.412	0.479	0.576	0.665	0.72	0.818	0.91093	0.96311	1.01823	1.08135	1.1687	1.23628	1.2976	1.3629	1.40597	1.47091	1.53096	1.57909	1.62594
		Source ΔG/G0	%	-0.00602	0.07563	0.16	0.27	0.41	0.479	0.577	0.666	0.719	0.822	0.90893	0.96211	1.02123	1.08235	1.1697	1.23728	1.2946	1.3589	1.40497	1.46991	1.52996	1.57909	1.62494
		Source ΔG/G0	%	0.00134	0.07496	0.16	0.266	0.416	0.484	0.575	0.666	0.718	0.822	0.90793	0.96211	1.01923	1.08335	1.1687	1.23828	1.2976	1.3569	1.40597	1.46791	1.53296	1.57709	1.62694
		Source ΔG/G0	%	-0.00044622	0.07541	0.161	0.268	0.407	0.483	0.575	0.668	0.73	0.818	0.90993	0.96211	1.02023	1.08335	1.1707	1.23828	1.2976	1.3599	1.40597	1.46991	1.52996	1.57809	1.62494
		Source ΔG/G0	%	0.00112	0.07608	0.162	0.266	0.411	0.484	0.577	0.666	0.718	0.82	0.90993	0.96511	1.02023	1.08335	1.1697	1.23828	1.2976	1.3589	1.40497	1.46991	1.53196	1.57809	1.62594
		Source ΔG/G0	%	0.00424	0.07876	0.162	0.268	0.409	0.485	0.578	0.668	0.725	0.82	0.90993	0.96111	1.02023	1.08235	1.1707	1.23728	1.2956	1.3589	1.40897	1.46791	1.52996	1.57609	1.62694
		Source ΔG/G0	%	0.00625	0.07831	0.163	0.266	0.416	0.486	0.577	0.667	0.718	0.814	0.90993	0.96111	1.02123	1.08335	1.1717	1.23928	1.2976	1.3579	1.40897	1.46891	1.52996	1.57709	1.62894
		Source ΔG/G0	%	0.00491	0.07697	0.162	0.267	0.403	0.484	0.582	0.669	0.717	0.811	0.90993	0.96011	1.01823	1.08535	1.1717	1.23828	1.2956	1.3609	1.40697	1.46991	1.52896	1.58009	1.62794
		Source ΔG/G0	%	0.00558	0.07898	0.164	0.265	0.412	0.485	0.577	0.669	0.718	0.812	0.91093	0.96211	1.02023	1.08435	1.1717	1.23828	1.2936	1.3609	1.40697	1.47391	1.52696	1.57709	1.63094
		Source ΔG/G0	%	0.00402	0.08389	0.164	0.267	0.407	0.482	0.581	0.668	0.719	0.812	0.91093	0.96211	1.01823	1.08335	1.1707	1.23828	1.2956	1.3609	1.40597	1.46991	1.52796	1.57809	1.62894
		Source ΔG/G0	%	0.00156	0.08166	0.162	0.265	0.408	0.483	0.58	0.669	0.716	0.801	0.91093	0.96311	1.01823	1.08435	1.1727	1.23528	1.2946	1.3589	1.40897	1.46991	1.52696	1.57709	1.62794
		Source ΔG/G0	%	-0.00424	0.08411	0.164	0.267	0.411	0.483	0.58	0.669	0.718	0.803	0.91093	0.96111	1.01923	1.08435	1.1727	1.24028	1.2976	1.3579	1.40897	1.46991	1.53296	1.57509	1.62694
		Source ΔG/G0	%	0.0087	0.08411	0.164	0.268	0.405	0.484	0.582	0.67	0.731	0.803	0.91093	0.96111	1.02023	1.08435	1.1717	1.23928	1.2986	1.3569	1.40797	1.46991	1.52996	1.57509	1.62894
		Source ΔG/G0	%	0.00826	0.08389	0.164	0.271	0.405	0.488	0.581	0.667	0.719	0.806	0.91193	0.96011	1.01823	1.08635	1.1727	1.23928	1.2976	1.3589	1.40797	1.47191	1.53096	1.57809	1.63194
		Source ΔG/G0	%	0.00848	0.08567	0.164	0.27	0.406	0.487	0.583	0.671	0.718	0.809	0.91393	0.96011	1.01723	1.08535	1.1717	1.23828	1.2966	1.3579	1.40997	1.47191	1.53296	1.57609	1.63394
		Source ΔG/G0	%	0.00491	0.08523	0.162	0.267	0.407	0.488	0.584	0.672	0.733	0.802	0.91493	0.95911	1.02023	1.08635	1.1717	1.23728	1.2986	1.3579	1.40997	1.47291	1.53196	1.57709	1.63094
		Source ΔG/G0	%	-0.00558	0.08679	0.163	0.271	0.411	0.489	0.583	0.669	0.714	0.801	0.91293	0.95811	1.01923	1.08635	1.1727	1.23928	1.2976	1.3569	1.40897	1.47291	1.53096	1.57609	1.62994
		Source ΔG/G0	%	-0.00692	0.0859	0.164	0.269	0.408	0.486	0.586	0.67	0.716	0.799	0.91293	0.95811	1.01923	1.08735	1.1717	1.23528	1.2976	1.3569	1.41197	1.47491	1.53196	1.57509	1.63094
		Source ΔG/G0	%	-0.00714	0.08835	0.164	0.271	0.414	0.488	0.586	0.67	0.736	0.8	0.91493	0.95811	1.01823	1.08635	1.1747	1.23628	1.2996	1.3529	1.40997	1.47291	1.53096	1.57409	1.62994
		Source ΔG/G0	%	-0.00469	0.08567	0.163	0.27	0.405	0.49	0.585	0.669	0.726	0.802	0.91593	0.95711	1.02023	1.08735	1.1707	1.23628	1.2986	1.3529	1.40997	1.47291	1.52996	1.57609	1.62994
		Source ΔG/G0	%	-0.00335	0.0888	0.164	0.272	0.403	0.489	0.587	0.669	0.722	0.804	0.91493	0.95911	1.02023	1.08735	1.1727	1.23928	1.2996	1.3549	1.40897	1.47091	1.52996	1.57909	1.62694
		Source ΔG/G0	%	-0.00669	0.08724	0.164	0.266	0.411	0.49	0.591	0.67	0.728	0.809	0.91493	0.95811	1.02023	1.09035	1.1717	1.24128	1.2986	1.3529	1.40897	1.47391	1.52796	1.57609	1.62694
		Source ΔG/G0	%	-0.00558	0.08634	0.163	0.264	0.409	0.491	0.594	0.667	0.718	0.801	0.91593	0.95911	1.02123	1.08935	1.1707	1.23828	1.2966	1.3569	1.41097	1.46891	1.53196	1.57809	1.62794
		Source ΔG/G0	%	-0.00201	0.08523	0.165	0.265	0.4	0.493	0.598	0.667	0.719	0.799	0.91593	0.95811	1.02123	1.08935	1.1727	1.23928	1.2976	1.3569	1.40697	1.47191	1.53296	1.57709	1.62994
		Source ΔG/G0	%	-0.00044622	0.08791	0.166	0.26	0.404	0.492	0.597	0.666	0.73	0.802	0.91593	0.95911	1.02123	1.08935	1.1727	1.24028	1.3006	1.3569	1.40797	1.46991	1.53496	1.57809	1.63094
		0.1 mm
		ΔP	Pa	0	25.5982	51.1835	76.7558	102.315	127.862	153.395	178.916	204.423	223.546
		Average ΔG/G0	%	-0.00032407	0.08301	0.12764	0.20574	0.26564	0.3487	0.40862	0.43448	0.49272	0.55332
		y-error		0.0109	0.00749	0.01127	0.0084	0.00867	0.01099	0.01057	0.00874	0.00812	0.00838
		Source ΔG/G0	%	-0.00977	0.09094	0.115	0.214	0.258	0.354	0.412	0.445	0.483	0.561
		Source ΔG/G0	%	-0.01697	0.09331	0.116	0.21	0.258	0.34	0.392	0.449	0.495	0.549
		Source ΔG/G0	%	-0.00959	0.08981	0.125	0.216	0.258	0.343	0.379	0.442	0.485	0.552
		Source ΔG/G0	%	0.0067	0.09479	0.117	0.216	0.245	0.345	0.379	0.432	0.496	0.545
		Source ΔG/G0	%	0.01059	0.08237	0.11	0.206	0.271	0.339	0.386	0.423	0.49	0.545
		Source ΔG/G0	%	0.01057	0.07734	0.104	0.2	0.271	0.345	0.394	0.426	0.495	0.547
		Source ΔG/G0	%	-0.0012	0.06753	0.123	0.214	0.276	0.341	0.404	0.424	0.479	0.549
		Source ΔG/G0	%	-0.00405	0.07752	0.133	0.195	0.272	0.336	0.405	0.425	0.482	0.562
		Source ΔG/G0	%	-0.00755	0.09381	0.123	0.204	0.273	0.333	0.414	0.427	0.496	0.551
		Source ΔG/G0	%	-0.00974	0.08552	0.129	0.195	0.28	0.342	0.41	0.43	0.497	0.552
		Source ΔG/G0	%	2.175e-05	0.07984	0.135	0.196	0.28	0.35	0.409	0.438	0.485	0.551
		Source ΔG/G0	%	0.00739	0.07612	0.127	0.211	0.274	0.355	0.405	0.445	0.489	0.546
		Source ΔG/G0	%	0.01303	0.08002	0.121	0.197	0.277	0.375	0.407	0.438	0.483	0.558
		Source ΔG/G0	%	0.01148	0.08565	0.119	0.204	0.266	0.366	0.394	0.444	0.497	0.541
		Source ΔG/G0	%	0.01646	0.07454	0.118	0.21	0.261	0.369	0.411	0.438	0.486	0.556
		Source ΔG/G0	%	0.00231	0.07191	0.124	0.213	0.268	0.369	0.41	0.431	0.484	0.552
		Source ΔG/G0	%	-0.00642	0.06949	0.119	0.219	0.264	0.381	0.404	0.437	0.484	0.551
		Source ΔG/G0	%	-0.00339	0.06925	0.125	0.21	0.273	0.367	0.41	0.447	0.476	0.551
		Source ΔG/G0	%	-0.00385	0.07576	0.144	0.215	0.273	0.358	0.398	0.447	0.489	0.541
		Source ΔG/G0	%	-0.00474	0.07921	0.136	0.221	0.268	0.357	0.411	0.439	0.486	0.544
		Source ΔG/G0	%	-0.00063075	0.07919	0.143	0.214	0.264	0.345	0.395	0.436	0.493	0.546
		Source ΔG/G0	%	-0.00478	0.07265	0.141	0.207	0.256	0.356	0.4	0.44	0.497	0.542
		Source ΔG/G0	%	-0.00067425	0.07828	0.142	0.207	0.254	0.359	0.409	0.436	0.493	0.542
		Source ΔG/G0	%	0.01844	0.08217	0.131	0.196	0.257	0.35	0.41	0.436	0.489	0.533
		Source ΔG/G0	%	0.0132	0.07845	0.133	0.2	0.255	0.347	0.416	0.423	0.482	0.545
		Source ΔG/G0	%	0.01144	0.09192	0.116	0.187	0.266	0.346	0.418	0.419	0.483	0.55
		Source ΔG/G0	%	0.0012	0.08972	0.121	0.193	0.254	0.344	0.41	0.416	0.498	0.55
		Source ΔG/G0	%	0.000522	0.09557	0.118	0.199	0.256	0.343	0.41	0.424	0.491	0.548
		Source ΔG/G0	%	-0.0119	0.08815	0.118	0.193	0.251	0.345	0.412	0.426	0.48	0.549
		Source ΔG/G0	%	-0.01192	0.08944	0.124	0.193	0.257	0.344	0.419	0.432	0.494	0.548
		Source ΔG/G0	%	-0.0089	0.08071	0.129	0.194	0.264	0.336	0.415	0.428	0.496	0.545
		Source ΔG/G0	%	-0.01479	0.082	0.119	0.197	0.261	0.357	0.411	0.443	0.508	0.557
		Source ΔG/G0	%	-0.02308	0.09546	0.121	0.204	0.264	0.346	0.42	0.438	0.495	0.562
		Source ΔG/G0	%	-0.01744	0.08674	0.135	0.206	0.257	0.355	0.409	0.431	0.494	0.559
		Source ΔG/G0	%	-0.01529	0.08454	0.123	0.208	0.25	0.356	0.413	0.448	0.484	0.562
		Source ΔG/G0	%	-0.00335	0.08322	0.124	0.208	0.261	0.358	0.414	0.436	0.496	0.551
		Source ΔG/G0	%	-0.01142	0.08058	0.12	0.203	0.262	0.348	0.423	0.436	0.5	0.556
		Source ΔG/G0	%	-0.00122	0.08578	0.129	0.202	0.265	0.347	0.419	0.43	0.499	0.564
		Source ΔG/G0	%	0.00028275	0.08641	0.129	0.207	0.262	0.34	0.42	0.436	0.504	0.563
		Source ΔG/G0	%	-0.00822	0.0766	0.13	0.201	0.274	0.339	0.423	0.433	0.494	0.564
		Source ΔG/G0	%	-0.00824	0.07441	0.116	0.203	0.262	0.345	0.427	0.428	0.495	0.559
		Source ΔG/G0	%	-0.01262	0.08004	0.126	0.206	0.275	0.34	0.402	0.43	0.497	0.558
		Source ΔG/G0	%	0.00172	0.08285	0.125	0.211	0.276	0.338	0.401	0.432	0.498	0.559
		Source ΔG/G0	%	0.01931	0.07521	0.123	0.204	0.274	0.334	0.408	0.425	0.493	0.56
		Source ΔG/G0	%	0.0132	0.08672	0.132	0.207	0.275	0.332	0.418	0.431	0.505	0.563
		Source ΔG/G0	%	0.00579	0.08452	0.142	0.203	0.274	0.347	0.417	0.424	0.501	0.559
		Source ΔG/G0	%	0.01229	0.08515	0.152	0.218	0.274	0.348	0.409	0.441	0.514	0.57
		Source ΔG/G0	%	0.00531	0.09231	0.148	0.216	0.27	0.347	0.421	0.437	0.503	0.573
		Source ΔG/G0	%	0.01094	0.08946	0.156	0.225	0.277	0.338	0.409	0.443	0.499	0.565
		Source ΔG/G0	%	0.02332	0.09748	0.153	0.209	0.269	0.34	0.419	0.459	0.504	0.56
		0.25 mm
		ΔP	Pa	0	31.9958	63.9713	95.9266	127.862	159.776	191.671	223.546
		Average ΔG/G0	%	0.00013035	0.00672	0.01827	0.0411	0.05163	0.07414	0.08092	0.09485
		y-error		0.00277	0.00525	0.00371	0.00497	0.00289	0.0036	0.00439	0.00362
		Source ΔG/G0	%	-0.00244	0.01626	0.02053	0.04556	0.05106	0.0728	0.08881	0.08938
		Source ΔG/G0	%	-0.00288	0.01569	0.01648	0.04243	0.05568	0.07612	0.08871	0.09055
		Source ΔG/G0	%	-0.00012655	0.01478	0.01275	0.04002	0.05242	0.07277	0.08498	0.08894
		Source ΔG/G0	%	0.00066441	0.01882	0.01693	0.04357	0.05534	0.08125	0.08394	0.08843
		Source ΔG/G0	%	0.00237	0.01433	0.02158	0.04565	0.05087	0.07685	0.0878	0.09112
		Source ΔG/G0	%	-0.00184	0.01313	0.01939	0.04211	0.05366	0.07454	0.08422	0.09017
		Source ΔG/G0	%	-0.00237	0.0112	0.02234	0.04581	0.05752	0.06673	0.08166	0.09333
		Source ΔG/G0	%	0.00085424	0.01224	0.0224	0.04727	0.04907	0.07144	0.07998	0.09643
		Source ΔG/G0	%	-0.00383	0.00668	0.02411	0.04686	0.04803	0.07122	0.08096	0.09359
		Source ΔG/G0	%	-0.00209	0.00282	0.02819	0.04461	0.04736	0.07182	0.07837	0.09438
		Source ΔG/G0	%	-0.00358	0.0068	0.0267	0.04607	0.04749	0.06986	0.0797	0.1
		Source ΔG/G0	%	0.00088588	0.00304	0.01731	0.04262	0.05151	0.06932	0.08349	0.09912
		Source ΔG/G0	%	0.00275	0.00196	0.01734	0.03983	0.05138	0.07603	0.08615	0.09754
		Source ΔG/G0	%	0.00225	0.00838	0.02107	0.04236	0.05432	0.07163	0.08489	0.09871
		Source ΔG/G0	%	0.00266	0.00775	0.02047	0.04088	0.05341	0.07062	0.08558	0.09564
		Source ΔG/G0	%	0.00443	0.01022	0.01506	0.04812	0.05037	0.07327	0.08106	0.09615
		Source ΔG/G0	%	0.00383	0.0106	0.02003	0.04917	0.05246	0.07517	0.07957	0.09457
		Source ΔG/G0	%	0.00139	0.01468	0.01623	0.04739	0.05034	0.07021	0.08451	0.09859
		Source ΔG/G0	%	-0.00206	0.01041	0.01604	0.0448	0.05277	0.07264	0.08381	0.09564
		Source ΔG/G0	%	0.00085424	0.00971	0.01269	0.04717	0.05429	0.07391	0.08315	0.103
		Source ΔG/G0	%	-0.00069605	0.00652	0.01164	0.04559	0.05695	0.07033	0.08387	0.1
		Source ΔG/G0	%	-0.00056949	0.0062	0.02341	0.04404	0.05651	0.07052	0.08685	0.09545
		Source ΔG/G0	%	-0.00104	0.00744	0.02325	0.04306	0.05603	0.07191	0.0859	0.09621
		Source ΔG/G0	%	0.00088588	0.00677	0.01557	0.03898	0.05413	0.06951	0.08637	0.09609
		Source ΔG/G0	%	0.00050622	0.00313	0.01936	0.0367	0.04673	0.0704	0.08653	0.101
		Source ΔG/G0	%	-0.00535	0.00547	0.01819	0.03882	0.04736	0.07074	0.07856	0.09267
		Source ΔG/G0	%	-0.00551	0.0068	0.01538	0.04398	0.05125	0.07166	0.07922	0.09064
		Source ΔG/G0	%	-0.00184	0.00471	0.01715	0.04382	0.05059	0.07483	0.07982	0.09469
		Source ΔG/G0	%	-0.00402	0.01009	0.02066	0.04259	0.05274	0.07483	0.08447	0.09469
		Source ΔG/G0	%	-0.00047458	0.00924	0.01484	0.04306	0.05568	0.07802	0.08074	0.0946
		Source ΔG/G0	%	-0.00101	0.01278	0.0125	0.04376	0.0528	0.08055	0.079	0.08985
		Source ΔG/G0	%	0.00101	0.00962	0.01762	0.04717	0.05363	0.07682	0.0784	0.08675
		Source ΔG/G0	%	0.00231	0.0056	0.01474	0.0429	0.05274	0.07729	0.07593	0.09071
		Source ΔG/G0	%	0.00079096	0.00411	0.01857	0.04252	0.0511	0.08074	0.08046	0.09238
		Source ΔG/G0	%	0.00335	0.00234	0.01534	0.04126	0.05315	0.07315	0.08346	0.09523
		Source ΔG/G0	%	0.00769	0.00146	0.02006	0.04005	0.05306	0.07698	0.07495	0.09783
		Source ΔG/G0	%	0.00535	0.00275	0.02148	0.04021	0.04901	0.08011	0.07574	0.09536
		Source ΔG/G0	%	0.00297	0.00209	0.01914	0.03667	0.04692	0.07976	0.07701	0.09463
		Source ΔG/G0	%	-0.00047458	0.0012	0.01924	0.03762	0.0485	0.08122	0.07581	0.09675
		Source ΔG/G0	%	0.00031639	0.00288	0.02022	0.03294	0.05018	0.07647	0.07252	0.09615
		Source ΔG/G0	%	0.00075932	0.00405	0.02234	0.02996	0.0486	0.07922	0.07935	0.09871
		Source ΔG/G0	%	-0.00056949	0.0008226	0.02063	0.03233	0.04474	0.07543	0.08024	0.09745
		Source ΔG/G0	%	0.00202	0.00449	0.01648	0.03148	0.04996	0.076	0.07837	0.0976
		Source ΔG/G0	%	-0.00402	0.00721	0.01411	0.0348	0.05167	0.07248	0.0759	0.08928
		Source ΔG/G0	%	0.00256	0.00687	0.01436	0.03464	0.05246	0.0766	0.07195	0.08985
		Source ΔG/G0	%	0.00399	0.00285	0.01136	0.03638	0.05325	0.06941	0.071	0.09577
		Source ΔG/G0	%	-0.00237	-0.00449	0.01667	0.03493	0.05002	0.07062	0.07505	0.09723
		Source ΔG/G0	%	-0.00266	-0.00339	0.01639	0.03518	0.04983	0.07346	0.07812	0.09808
		Source ΔG/G0	%	0.00063277	-0.00018983	0.01791	0.03322	0.05176	0.07457	0.07967	0.09666
		Source ΔG/G0	%	0.00022147	-0.00291	0.01724	0.03379	0.05097	0.07524	0.07944	0.09466

## Sheet: Figure 2b
Figure 2b
		ε	ΔG/G0	ε	ΔG/G0
		%	%	%	%
		Compressive		Tensile
		0	-0.00269	0	-0.00068125
		-7.39959e-05	0.30444	0.000101989	-0.17808
		-0.000155962	0.50384	0.000183938	-0.41984
		-0.000219894	0.63992	0.000263816	-0.70506
		-0.000321666	0.90168	0.0003416	-0.97448
		-0.000393389	1.05248	0.000413292	-1.2505
		-0.000463003	1.21228	0.000498753	-1.54948
		-0.000556268	1.41396	0.000591912	-1.88172
		-0.000647265	1.60316	0.000670952	-2.25252
		-0.000716287	1.77646	0.000741871	-2.45666
		-0.000810603	1.976	0.000820403	-2.76886
		-0.000869329	2.10436	0.000925923	-3.09812
		-0.000920076	2.20336	0.000997861	-3.39178
		-0.000984275	2.32968	0.00108	-3.75032
		-0.00102	2.4189	0.00115	-3.98338
		-0.00106	2.50624	0.00119	-4.15092
		-0.00109	2.58344	0.00123	-4.3072
		-0.00112	2.66296
		-0.00116	2.73746
		-0.00118	2.89148
		-0.00123	3.00952

## Sheet: Figure 2c
Figure 2c
				0 Pa	200 Pa	800 Pa	1500 Pa	2500 Pa	5000 Pa	12000 Pa	15000 Pa	20000 Pa	35000 Pa	50000 Pa
		Length	thickness	ε
		m	m
		0.0025	-4e-05	-1.91e-07	-5.5907e-05	-0.00021046	-0.00036478	-0.00054755	-0.00090425	-0.0016297	-0.0018868	-0.002276	-0.0032692	-0.0041112
		0.0024751	-4e-05	-2.09e-07	-6.09e-05	-0.00022833	-0.00039377	-0.0005872	-0.00095751	-0.0016885	-0.0019421	-0.0023214	-0.0032679	-0.0040499
		0.0024751	-4.5e-05	-2.85e-07	-8.3583e-05	-0.00031662	-0.00055185	-0.00083256	-0.0013826	-0.0024968	-0.0028892	-0.0034803	-0.0049742	-0.0062263
		0.0025	-4.5e-05	-2.72e-07	-7.9619e-05	-0.00030209	-0.00052791	-0.00079978	-0.0013406	-0.0024655	-0.0028697	-0.0034857	-0.0050773	-0.0064461
		0.0024502	-4e-05	-2.26e-07	-6.5892e-05	-0.00024619	-0.00042276	-0.00062685	-0.0010108	-0.0017473	-0.0019973	-0.0023667	-0.0032666	-0.0039886
		0.0024751	-4e-05	-2.09e-07	-6.09e-05	-0.00022833	-0.00039377	-0.0005872	-0.00095751	-0.0016885	-0.0019421	-0.0023214	-0.0032679	-0.0040499
		0.0024751	-4.5e-05	-2.85e-07	-8.3583e-05	-0.00031662	-0.00055185	-0.00083256	-0.0013826	-0.0024968	-0.0028892	-0.0034803	-0.0049742	-0.0062263
		0.0024502	-4.5e-05	-2.99e-07	-8.7546e-05	-0.00033116	-0.00057579	-0.00086533	-0.0014246	-0.0025282	-0.0029088	-0.0034749	-0.0048712	-0.0060065
		0.0025	-5e-05	-3.52e-07	-0.00010333	-0.00039372	-0.00069105	-0.001052	-0.001777	-0.0033013	-0.0038525	-0.0046953	-0.0068854	-0.008781
		0.0024751	-5e-05	-3.62e-07	-0.00010627	-0.00040492	-0.00070993	-0.0010779	-0.0018077	-0.0033052	-0.0038364	-0.0046392	-0.0066806	-0.0084026
		0.0024751	-4.5e-05	-2.85e-07	-8.3583e-05	-0.00031662	-0.00055185	-0.00083256	-0.0013826	-0.0024968	-0.0028892	-0.0034803	-0.0049742	-0.0062263
		0.0025	-4.5e-05	-2.72e-07	-7.9619e-05	-0.00030209	-0.00052791	-0.00079978	-0.0013406	-0.0024655	-0.0028697	-0.0034857	-0.0050773	-0.0064461
		0.0024502	-5e-05	-3.72e-07	-0.0001092	-0.00041612	-0.00072881	-0.0011038	-0.0018385	-0.0033092	-0.0038202	-0.0045831	-0.0064758	-0.0080243
		0.0024751	-5e-05	-3.62e-07	-0.00010627	-0.00040492	-0.00070993	-0.0010779	-0.0018077	-0.0033052	-0.0038364	-0.0046392	-0.0066806	-0.0084026
		0.0024751	-4.5e-05	-2.85e-07	-8.3583e-05	-0.00031662	-0.00055185	-0.00083256	-0.0013826	-0.0024968	-0.0028892	-0.0034803	-0.0049742	-0.0062263
		0.0024502	-4.5e-05	-2.99e-07	-8.7546e-05	-0.00033116	-0.00057579	-0.00086533	-0.0014246	-0.0025282	-0.0029088	-0.0034749	-0.0048712	-0.0060065
		0.0025	-4e-05	-1.91e-07	-5.5907e-05	-0.00021046	-0.00036478	-0.00054755	-0.00090425	-0.0016297	-0.0018868	-0.002276	-0.0032692	-0.0041112
		0.0024751	-4e-05	-2.09e-07	-6.09e-05	-0.00022833	-0.00039377	-0.0005872	-0.00095751	-0.0016885	-0.0019421	-0.0023214	-0.0032679	-0.0040499
		0.0024751	-4.5e-05	-2.85e-07	-8.3583e-05	-0.00031662	-0.00055185	-0.00083256	-0.0013826	-0.0024968	-0.0028892	-0.0034803	-0.0049742	-0.0062263
		0.0025	-4.5e-05	-2.72e-07	-7.9619e-05	-0.00030209	-0.00052791	-0.00079978	-0.0013406	-0.0024655	-0.0028697	-0.0034857	-0.0050773	-0.0064461
		0.0024502	-4e-05	-2.26e-07	-6.5892e-05	-0.00024619	-0.00042276	-0.00062685	-0.0010108	-0.0017473	-0.0019973	-0.0023667	-0.0032666	-0.0039886
		0.0024751	-4e-05	-2.09e-07	-6.09e-05	-0.00022833	-0.00039377	-0.0005872	-0.00095751	-0.0016885	-0.0019421	-0.0023214	-0.0032679	-0.0040499
		0.0024751	-4.5e-05	-2.85e-07	-8.3583e-05	-0.00031662	-0.00055185	-0.00083256	-0.0013826	-0.0024968	-0.0028892	-0.0034803	-0.0049742	-0.0062263
		0.0024502	-4.5e-05	-2.99e-07	-8.7546e-05	-0.00033116	-0.00057579	-0.00086533	-0.0014246	-0.0025282	-0.0029088	-0.0034749	-0.0048712	-0.0060064
		0.0025	-5e-05	-3.52e-07	-0.00010333	-0.00039372	-0.00069105	-0.001052	-0.001777	-0.0033013	-0.0038525	-0.0046953	-0.0068854	-0.008781
		0.0024751	-5e-05	-3.62e-07	-0.00010627	-0.00040492	-0.00070993	-0.0010779	-0.0018077	-0.0033052	-0.0038364	-0.0046392	-0.0066806	-0.0084026
		0.0024751	-4.5e-05	-2.85e-07	-8.3583e-05	-0.00031662	-0.00055185	-0.00083256	-0.0013826	-0.0024968	-0.0028892	-0.0034803	-0.0049742	-0.0062263
		0.0025	-4.5e-05	-2.72e-07	-7.9619e-05	-0.00030209	-0.00052791	-0.00079978	-0.0013406	-0.0024655	-0.0028697	-0.0034857	-0.0050773	-0.0064461
		0.0024502	-5e-05	-3.72e-07	-0.0001092	-0.00041612	-0.00072881	-0.0011038	-0.0018385	-0.0033091	-0.0038202	-0.0045831	-0.0064758	-0.0080243
		0.0024751	-5e-05	-3.62e-07	-0.00010627	-0.00040492	-0.00070993	-0.0010779	-0.0018077	-0.0033052	-0.0038364	-0.0046392	-0.0066806	-0.0084026
		0.0024751	-4.5e-05	-2.85e-07	-8.3583e-05	-0.00031662	-0.00055185	-0.00083256	-0.0013826	-0.0024968	-0.0028892	-0.0034803	-0.0049742	-0.0062263
		0.0024502	-4.5e-05	-2.99e-07	-8.7546e-05	-0.00033116	-0.00057579	-0.00086533	-0.0014246	-0.0025282	-0.0029088	-0.0034749	-0.0048712	-0.0060064
		-0.0025	-4e-05	-1.91e-07	-5.5935e-05	-0.00021057	-0.00036496	-0.00054784	-0.00090472	-0.0016305	-0.0018878	-0.0022772	-0.0032709	-0.0041134
		-0.0024751	-4e-05	-2.09e-07	-6.0897e-05	-0.00022832	-0.00039375	-0.00058718	-0.00095746	-0.0016884	-0.0019419	-0.0023212	-0.0032676	-0.0040496
		-0.0024751	-4.5e-05	-2.85e-07	-8.3598e-05	-0.00031668	-0.00055195	-0.00083271	-0.0013829	-0.0024973	-0.0028898	-0.003481	-0.0049753	-0.0062276
		-0.0025	-4.5e-05	-2.72e-07	-7.9663e-05	-0.00030226	-0.00052821	-0.00080023	-0.0013414	-0.0024669	-0.0028713	-0.0034876	-0.0050801	-0.0064497
		-0.0024502	-4e-05	-2.26e-07	-6.5859e-05	-0.00024607	-0.00042254	-0.00062651	-0.0010102	-0.0017462	-0.0019961	-0.0023652	-0.0032644	-0.0039859
		-0.0024751	-4e-05	-2.09e-07	-6.0897e-05	-0.00022832	-0.00039375	-0.00058718	-0.00095746	-0.0016884	-0.0019419	-0.0023212	-0.0032676	-0.0040496
		-0.0024751	-4.5e-05	-2.85e-07	-8.3598e-05	-0.00031668	-0.00055195	-0.00083271	-0.0013829	-0.0024973	-0.0028898	-0.003481	-0.0049753	-0.0062276
		-0.0024502	-4.5e-05	-2.99e-07	-8.7534e-05	-0.00033111	-0.0005757	-0.0008652	-0.0014244	-0.0025278	-0.0029083	-0.0034744	-0.0048705	-0.0060056
		-0.0025	-5e-05	-3.52e-07	-0.00010339	-0.00039395	-0.00069145	-0.0010526	-0.001778	-0.0033032	-0.0038547	-0.004698	-0.0068893	-0.008786
		-0.0024751	-5e-05	-3.62e-07	-0.0001063	-0.00040505	-0.00071016	-0.0010783	-0.0018083	-0.0033063	-0.0038377	-0.0046407	-0.0066829	-0.0084056
		-0.0024751	-4.5e-05	-2.85e-07	-8.3598e-05	-0.00031668	-0.00055195	-0.00083271	-0.0013829	-0.0024973	-0.0028898	-0.003481	-0.0049753	-0.0062276
		-0.0025	-4.5e-05	-2.72e-07	-7.9663e-05	-0.00030226	-0.00052821	-0.00080023	-0.0013414	-0.0024669	-0.0028713	-0.0034876	-0.0050801	-0.0064497
		-0.0024502	-5e-05	-3.72e-07	-0.00010921	-0.00041615	-0.00072886	-0.0011039	-0.0018386	-0.0033094	-0.0038206	-0.0045835	-0.0064765	-0.0080253
		-0.0024751	-5e-05	-3.62e-07	-0.0001063	-0.00040505	-0.00071016	-0.0010783	-0.0018083	-0.0033063	-0.0038377	-0.0046407	-0.0066829	-0.0084056
		-0.0024751	-4.5e-05	-2.85e-07	-8.3598e-05	-0.00031668	-0.00055195	-0.00083271	-0.0013829	-0.0024973	-0.0028898	-0.003481	-0.0049753	-0.0062276
		-0.0024502	-4.5e-05	-2.99e-07	-8.7534e-05	-0.00033111	-0.0005757	-0.0008652	-0.0014244	-0.0025278	-0.0029083	-0.0034744	-0.0048705	-0.0060056
		-0.0025	-4e-05	-1.91e-07	-5.5935e-05	-0.00021057	-0.00036496	-0.00054784	-0.00090472	-0.0016305	-0.0018878	-0.0022772	-0.0032709	-0.0041134
		-0.0024751	-4e-05	-2.09e-07	-6.0897e-05	-0.00022832	-0.00039375	-0.00058718	-0.00095746	-0.0016884	-0.0019419	-0.0023212	-0.0032676	-0.0040496
		-0.0024751	-4.5e-05	-2.85e-07	-8.3598e-05	-0.00031668	-0.00055195	-0.00083271	-0.0013829	-0.0024973	-0.0028898	-0.003481	-0.0049753	-0.0062276
		-0.0025	-4.5e-05	-2.72e-07	-7.9663e-05	-0.00030226	-0.00052821	-0.00080023	-0.0013414	-0.0024669	-0.0028713	-0.0034876	-0.0050801	-0.0064497
		-0.0024502	-4e-05	-2.26e-07	-6.5859e-05	-0.00024607	-0.00042254	-0.00062651	-0.0010102	-0.0017462	-0.0019961	-0.0023652	-0.0032644	-0.0039859
		-0.0024751	-4e-05	-2.09e-07	-6.0897e-05	-0.00022832	-0.00039375	-0.00058718	-0.00095746	-0.0016884	-0.0019419	-0.0023212	-0.0032676	-0.0040496
		-0.0024751	-4.5e-05	-2.85e-07	-8.3598e-05	-0.00031668	-0.00055195	-0.00083271	-0.0013829	-0.0024973	-0.0028898	-0.003481	-0.0049753	-0.0062276
		-0.0024502	-4.5e-05	-2.99e-07	-8.7534e-05	-0.00033111	-0.0005757	-0.0008652	-0.0014244	-0.0025278	-0.0029083	-0.0034744	-0.0048705	-0.0060056
		-0.0025	-5e-05	-3.52e-07	-0.00010339	-0.00039395	-0.00069145	-0.0010526	-0.001778	-0.0033032	-0.0038547	-0.004698	-0.0068893	-0.008786
		-0.0024751	-5e-05	-3.62e-07	-0.0001063	-0.00040505	-0.00071016	-0.0010783	-0.0018083	-0.0033063	-0.0038377	-0.0046407	-0.0066829	-0.0084056
		-0.0024751	-4.5e-05	-2.85e-07	-8.3598e-05	-0.00031668	-0.00055195	-0.00083271	-0.0013829	-0.0024973	-0.0028898	-0.003481	-0.0049753	-0.0062276
		-0.0025	-4.5e-05	-2.72e-07	-7.9663e-05	-0.00030226	-0.00052821	-0.00080023	-0.0013414	-0.0024669	-0.0028713	-0.0034876	-0.0050801	-0.0064497
		-0.0024502	-5e-05	-3.72e-07	-0.00010921	-0.00041615	-0.00072886	-0.0011039	-0.0018386	-0.0033094	-0.0038206	-0.0045835	-0.0064765	-0.0080253
		-0.0024751	-5e-05	-3.62e-07	-0.0001063	-0.00040505	-0.00071016	-0.0010783	-0.0018083	-0.0033063	-0.0038377	-0.0046407	-0.0066829	-0.0084056
		-0.0024751	-4.5e-05	-2.85e-07	-8.3598e-05	-0.00031668	-0.00055195	-0.00083271	-0.0013829	-0.0024973	-0.0028898	-0.003481	-0.0049753	-0.0062276
		-0.0024502	-4.5e-05	-2.99e-07	-8.7534e-05	-0.00033111	-0.0005757	-0.0008652	-0.0014244	-0.0025278	-0.0029083	-0.0034744	-0.0048705	-0.0060056
		0.0024502	-4e-05	-2.26e-07	-6.5892e-05	-0.00024619	-0.00042276	-0.00062685	-0.0010108	-0.0017473	-0.0019973	-0.0023667	-0.0032666	-0.0039886
		0.0024254	-4e-05	-2.18e-07	-6.3413e-05	-0.00023635	-0.00040443	-0.00059649	-0.00095079	-0.0016069	-0.0018234	-0.0021379	-0.0028789	-0.0034489
		0.0024254	-4.5e-05	-2.87e-07	-8.4031e-05	-0.00031704	-0.00054923	-0.00082111	-0.0013371	-0.0023243	-0.0026567	-0.0031441	-0.0043134	-0.005232
		0.0024502	-4.5e-05	-2.99e-07	-8.7546e-05	-0.00033116	-0.00057579	-0.00086533	-0.0014246	-0.0025282	-0.0029088	-0.0034749	-0.0048712	-0.0060065
		0.0024005	-4e-05	-2.09e-07	-6.0934e-05	-0.00022652	-0.0003861	-0.00056613	-0.00089082	-0.0014666	-0.0016496	-0.0019092	-0.0024914	-0.0029094
		0.0024254	-4e-05	-2.18e-07	-6.3413e-05	-0.00023635	-0.00040443	-0.00059649	-0.00095079	-0.0016069	-0.0018234	-0.0021379	-0.0028789	-0.0034489
		0.0024254	-4.5e-05	-2.87e-07	-8.4031e-05	-0.00031704	-0.00054923	-0.00082111	-0.0013371	-0.0023243	-0.0026567	-0.0031441	-0.0043134	-0.005232
		0.0024005	-4.5e-05	-2.75e-07	-8.0516e-05	-0.00030292	-0.00052268	-0.0007769	-0.0012495	-0.0021205	-0.0024047	-0.0028133	-0.0037558	-0.0044577
		0.0024502	-5e-05	-3.72e-07	-0.0001092	-0.00041612	-0.00072881	-0.0011038	-0.0018385	-0.0033092	-0.0038202	-0.0045831	-0.0064758	-0.0080243
		0.0024254	-5e-05	-3.57e-07	-0.00010465	-0.00039772	-0.00069403	-0.0010457	-0.0017234	-0.0030418	-0.00349	-0.0041502	-0.0057479	-0.0070151
		0.0024254	-4.5e-05	-2.87e-07	-8.4031e-05	-0.00031704	-0.00054923	-0.00082111	-0.0013371	-0.0023243	-0.0026567	-0.0031441	-0.0043134	-0.005232
		0.0024502	-4.5e-05	-2.99e-07	-8.7546e-05	-0.00033116	-0.00057579	-0.00086533	-0.0014246	-0.0025282	-0.0029088	-0.0034749	-0.0048712	-0.0060065
		0.0024005	-5e-05	-3.41e-07	-0.0001001	-0.00037932	-0.00065927	-0.00098766	-0.0016083	-0.0027744	-0.0031597	-0.0037175	-0.0050202	-0.0060061
		0.0024254	-5e-05	-3.57e-07	-0.00010465	-0.00039772	-0.00069403	-0.0010457	-0.0017234	-0.0030418	-0.00349	-0.0041502	-0.0057479	-0.0070151
		0.0024254	-4.5e-05	-2.87e-07	-8.4031e-05	-0.00031704	-0.00054923	-0.00082111	-0.0013371	-0.0023243	-0.0026567	-0.0031441	-0.0043134	-0.005232
		0.0024005	-4.5e-05	-2.75e-07	-8.0516e-05	-0.00030292	-0.00052268	-0.0007769	-0.0012495	-0.0021205	-0.0024047	-0.0028133	-0.0037558	-0.0044577
		0.0024502	-4e-05	-2.26e-07	-6.5892e-05	-0.00024619	-0.00042276	-0.00062685	-0.0010108	-0.0017473	-0.0019973	-0.0023667	-0.0032666	-0.0039886
		0.0024477	-4e-05	-2.25e-07	-6.564e-05	-0.00024519	-0.00042089	-0.00062376	-0.0010046	-0.001733	-0.0019796	-0.0023434	-0.003227	-0.0039336
		0.0024477	-4.5e-05	-2.98e-07	-8.7188e-05	-0.00032972	-0.00057308	-0.00086082	-0.0014157	-0.0025074	-0.0028831	-0.0034412	-0.0048143	-0.0059275
		0.0024502	-4.5e-05	-2.99e-07	-8.7546e-05	-0.00033116	-0.00057579	-0.00086533	-0.0014246	-0.0025282	-0.0029088	-0.0034749	-0.0048712	-0.0060064
		0.0024477	-5e-05	-3.7e-07	-0.00010874	-0.00041424	-0.00072526	-0.0010979	-0.0018268	-0.0032819	-0.0037866	-0.0045389	-0.0064016	-0.0079214
		0.0024502	-5e-05	-3.72e-07	-0.0001092	-0.00041612	-0.00072881	-0.0011038	-0.0018385	-0.0033091	-0.0038202	-0.0045831	-0.0064758	-0.0080243
		0.0024502	-4.5e-05	-2.99e-07	-8.7546e-05	-0.00033116	-0.00057579	-0.00086533	-0.0014246	-0.0025282	-0.0029088	-0.0034749	-0.0048712	-0.0060064
		0.0024477	-4.5e-05	-2.98e-07	-8.7188e-05	-0.00032972	-0.00057308	-0.00086082	-0.0014157	-0.0025074	-0.0028831	-0.0034412	-0.0048143	-0.0059275
		-0.0024502	-4e-05	-2.26e-07	-6.5859e-05	-0.00024607	-0.00042254	-0.00062651	-0.0010102	-0.0017462	-0.0019961	-0.0023652	-0.0032644	-0.0039859
		-0.0024255	-4e-05	-2.18e-07	-6.3406e-05	-0.00023633	-0.00040439	-0.00059646	-0.00095079	-0.0016071	-0.0018237	-0.0021384	-0.0028799	-0.0034505
		-0.0024255	-4.5e-05	-2.87e-07	-8.4037e-05	-0.00031706	-0.00054929	-0.00082122	-0.0013373	-0.0023251	-0.0026576	-0.0031454	-0.0043158	-0.0052354
		-0.0024502	-4.5e-05	-2.99e-07	-8.7534e-05	-0.00033111	-0.0005757	-0.0008652	-0.0014244	-0.0025278	-0.0029083	-0.0034744	-0.0048705	-0.0060056
		-0.0024008	-4e-05	-2.09e-07	-6.0953e-05	-0.0002266	-0.00038625	-0.0005664	-0.00089138	-0.001468	-0.0016514	-0.0019115	-0.0024954	-0.002915
		-0.0024255	-4e-05	-2.18e-07	-6.3406e-05	-0.00023633	-0.00040439	-0.00059646	-0.00095079	-0.0016071	-0.0018237	-0.0021384	-0.0028799	-0.0034505
		-0.0024255	-4.5e-05	-2.87e-07	-8.4037e-05	-0.00031706	-0.00054929	-0.00082122	-0.0013373	-0.0023251	-0.0026576	-0.0031454	-0.0043158	-0.0052354
		-0.0024008	-4.5e-05	-2.75e-07	-8.0541e-05	-0.00030302	-0.00052288	-0.00077723	-0.0012503	-0.0021223	-0.0024069	-0.0028164	-0.0037611	-0.0044652
		-0.0024502	-5e-05	-3.72e-07	-0.00010921	-0.00041615	-0.00072886	-0.0011039	-0.0018386	-0.0033094	-0.0038206	-0.0045835	-0.0064765	-0.0080253
		-0.0024255	-5e-05	-3.57e-07	-0.00010467	-0.00039779	-0.00069418	-0.001046	-0.0017239	-0.003043	-0.0034916	-0.0041524	-0.0057516	-0.0070203
		-0.0024255	-4.5e-05	-2.87e-07	-8.4037e-05	-0.00031706	-0.00054929	-0.00082122	-0.0013373	-0.0023251	-0.0026576	-0.0031454	-0.0043158	-0.0052354
		-0.0024502	-4.5e-05	-2.99e-07	-8.7534e-05	-0.00033111	-0.0005757	-0.0008652	-0.0014244	-0.0025278	-0.0029083	-0.0034744	-0.0048705	-0.0060056
		-0.0024008	-5e-05	-3.42e-07	-0.00010013	-0.00037944	-0.0006595	-0.00098807	-0.0016091	-0.0027767	-0.0031625	-0.0037212	-0.0050267	-0.0060153
		-0.0024255	-5e-05	-3.57e-07	-0.00010467	-0.00039779	-0.00069418	-0.001046	-0.0017239	-0.003043	-0.0034916	-0.0041524	-0.0057516	-0.0070203
		-0.0024255	-4.5e-05	-2.87e-07	-8.4037e-05	-0.00031706	-0.00054929	-0.00082122	-0.0013373	-0.0023251	-0.0026576	-0.0031454	-0.0043158	-0.0052354
		-0.0024008	-4.5e-05	-2.75e-07	-8.0541e-05	-0.00030302	-0.00052288	-0.00077723	-0.0012503	-0.0021223	-0.0024069	-0.0028164	-0.0037611	-0.0044652
		-0.0024502	-4e-05	-2.26e-07	-6.5859e-05	-0.00024607	-0.00042254	-0.00062651	-0.0010102	-0.0017462	-0.0019961	-0.0023652	-0.0032644	-0.0039859
		-0.0024255	-4e-05	-2.18e-07	-6.3406e-05	-0.00023633	-0.00040439	-0.00059646	-0.00095079	-0.0016071	-0.0018237	-0.0021384	-0.0028799	-0.0034505
		-0.0024255	-4.5e-05	-2.87e-07	-8.4037e-05	-0.00031706	-0.00054929	-0.00082122	-0.0013373	-0.0023251	-0.0026576	-0.0031454	-0.0043158	-0.0052354
		-0.0024502	-4.5e-05	-2.99e-07	-8.7534e-05	-0.00033111	-0.0005757	-0.0008652	-0.0014244	-0.0025278	-0.0029083	-0.0034744	-0.0048705	-0.0060056
		-0.0024008	-4e-05	-2.09e-07	-6.0953e-05	-0.0002266	-0.00038625	-0.0005664	-0.00089138	-0.001468	-0.0016514	-0.0019115	-0.0024954	-0.002915
		-0.0024255	-4e-05	-2.18e-07	-6.3406e-05	-0.00023633	-0.00040439	-0.00059646	-0.00095079	-0.0016071	-0.0018237	-0.0021384	-0.0028799	-0.0034505
		-0.0024255	-4.5e-05	-2.87e-07	-8.4037e-05	-0.00031706	-0.00054929	-0.00082122	-0.0013373	-0.0023251	-0.0026576	-0.0031454	-0.0043158	-0.0052354
		-0.0024008	-4.5e-05	-2.75e-07	-8.0541e-05	-0.00030302	-0.00052288	-0.00077723	-0.0012503	-0.0021223	-0.0024069	-0.0028164	-0.0037611	-0.0044652
		-0.0024502	-5e-05	-3.72e-07	-0.00010921	-0.00041615	-0.00072886	-0.0011039	-0.0018386	-0.0033094	-0.0038206	-0.0045835	-0.0064765	-0.0080253
		-0.0024255	-5e-05	-3.57e-07	-0.00010467	-0.00039779	-0.00069418	-0.001046	-0.0017239	-0.003043	-0.0034916	-0.0041524	-0.0057516	-0.0070203
		-0.0024255	-4.5e-05	-2.87e-07	-8.4037e-05	-0.00031706	-0.00054929	-0.00082122	-0.0013373	-0.0023251	-0.0026576	-0.0031454	-0.0043158	-0.0052354
		-0.0024502	-4.5e-05	-2.99e-07	-8.7534e-05	-0.00033111	-0.0005757	-0.0008652	-0.0014244	-0.0025278	-0.0029083	-0.0034744	-0.0048705	-0.0060056
		-0.0024008	-5e-05	-3.42e-07	-0.00010013	-0.00037944	-0.0006595	-0.00098807	-0.0016091	-0.0027767	-0.0031625	-0.0037212	-0.0050267	-0.0060153
		-0.0024255	-5e-05	-3.57e-07	-0.00010467	-0.00039779	-0.00069418	-0.001046	-0.0017239	-0.003043	-0.0034916	-0.0041524	-0.0057516	-0.0070203
		-0.0024255	-4.5e-05	-2.87e-07	-8.4037e-05	-0.00031706	-0.00054929	-0.00082122	-0.0013373	-0.0023251	-0.0026576	-0.0031454	-0.0043158	-0.0052354
		-0.0024008	-4.5e-05	-2.75e-07	-8.0541e-05	-0.00030302	-0.00052288	-0.00077723	-0.0012503	-0.0021223	-0.0024069	-0.0028164	-0.0037611	-0.0044652
		0.0024005	-4e-05	-2.09e-07	-6.0934e-05	-0.00022652	-0.0003861	-0.00056613	-0.00089082	-0.0014666	-0.0016496	-0.0019092	-0.0024914	-0.0029094
		0.0023759	-4e-05	-2.02e-07	-5.8672e-05	-0.00021744	-0.00036903	-0.00053772	-0.00083469	-0.0013373	-0.0014905	-0.001702	-0.0021492	-0.0024423
		0.0023759	-4.5e-05	-2.66e-07	-7.7871e-05	-0.00029223	-0.00050243	-0.00074282	-0.0011811	-0.0019598	-0.002206	-0.0025531	-0.0033217	-0.0038619
		0.0024005	-4.5e-05	-2.75e-07	-8.0516e-05	-0.00030292	-0.00052268	-0.0007769	-0.0012495	-0.0021205	-0.0024047	-0.0028133	-0.0037558	-0.0044577
		0.0023513	-4e-05	-1.94e-07	-5.6409e-05	-0.00020835	-0.00035195	-0.00050928	-0.00077852	-0.0012079	-0.0013313	-0.0014947	-0.0018068	-0.001975
		0.0023759	-4e-05	-2.02e-07	-5.8672e-05	-0.00021744	-0.00036903	-0.00053772	-0.00083469	-0.0013373	-0.0014905	-0.001702	-0.0021492	-0.0024423
		0.0023759	-4.5e-05	-2.66e-07	-7.7871e-05	-0.00029223	-0.00050243	-0.00074282	-0.0011811	-0.0019598	-0.002206	-0.0025531	-0.0033217	-0.0038619
		0.0023513	-4.5e-05	-2.58e-07	-7.5224e-05	-0.00028154	-0.00048216	-0.00070873	-0.0011127	-0.001799	-0.0020072	-0.0022928	-0.0028874	-0.0032658
		0.0024005	-5e-05	-3.41e-07	-0.0001001	-0.00037932	-0.00065927	-0.00098766	-0.0016083	-0.0027744	-0.0031597	-0.0037175	-0.0050202	-0.0060061
		0.0023759	-5e-05	-3.31e-07	-9.707e-05	-0.00036702	-0.00063583	-0.00094793	-0.0015276	-0.0025823	-0.0029215	-0.0034043	-0.0044943	-0.0052815
		0.0023759	-4.5e-05	-2.66e-07	-7.7871e-05	-0.00029223	-0.00050243	-0.00074282	-0.0011811	-0.0019598	-0.002206	-0.0025531	-0.0033217	-0.0038619
		0.0024005	-4.5e-05	-2.75e-07	-8.0516e-05	-0.00030292	-0.00052268	-0.0007769	-0.0012495	-0.0021205	-0.0024047	-0.0028133	-0.0037558	-0.0044577
		0.0023513	-5e-05	-3.21e-07	-9.4039e-05	-0.00035472	-0.00061236	-0.00090818	-0.0014468	-0.00239	-0.002683	-0.0030909	-0.003968	-0.0045566
		0.0023759	-5e-05	-3.31e-07	-9.707e-05	-0.00036702	-0.00063583	-0.00094793	-0.0015276	-0.0025823	-0.0029215	-0.0034043	-0.0044943	-0.0052815
		0.0023759	-4.5e-05	-2.66e-07	-7.7871e-05	-0.00029223	-0.00050243	-0.00074282	-0.0011811	-0.0019598	-0.002206	-0.0025531	-0.0033217	-0.0038619
		0.0023513	-4.5e-05	-2.58e-07	-7.5224e-05	-0.00028154	-0.00048216	-0.00070873	-0.0011127	-0.001799	-0.0020072	-0.0022928	-0.0028874	-0.0032658
		-0.0024008	-4e-05	-2.09e-07	-6.0953e-05	-0.0002266	-0.00038625	-0.0005664	-0.00089138	-0.001468	-0.0016514	-0.0019115	-0.0024954	-0.002915
		-0.0023763	-4e-05	-2.02e-07	-5.8697e-05	-0.00021754	-0.00036923	-0.00053805	-0.00083537	-0.0013389	-0.0014925	-0.0017046	-0.0021536	-0.0024484
		-0.0023763	-4.5e-05	-2.67e-07	-7.7899e-05	-0.00029234	-0.00050265	-0.00074321	-0.0011819	-0.0019618	-0.0022084	-0.0025564	-0.0033272	-0.0038696
		-0.0024008	-4.5e-05	-2.75e-07	-8.0541e-05	-0.00030302	-0.00052288	-0.00077723	-0.0012503	-0.0021223	-0.0024069	-0.0028164	-0.0037611	-0.0044652
		-0.0023518	-4e-05	-1.94e-07	-5.6442e-05	-0.00020849	-0.0003522	-0.00050971	-0.00077935	-0.0012099	-0.0013337	-0.0014978	-0.0018118	-0.0019818
		-0.0023763	-4e-05	-2.02e-07	-5.8697e-05	-0.00021754	-0.00036923	-0.00053805	-0.00083537	-0.0013389	-0.0014925	-0.0017046	-0.0021536	-0.0024484
		-0.0023763	-4.5e-05	-2.67e-07	-7.7899e-05	-0.00029234	-0.00050265	-0.00074321	-0.0011819	-0.0019618	-0.0022084	-0.0025564	-0.0033272	-0.0038696
		-0.0023518	-4.5e-05	-2.58e-07	-7.5257e-05	-0.00028167	-0.00048242	-0.00070918	-0.0011136	-0.0018012	-0.0020099	-0.0022964	-0.0028934	-0.003274
		-0.0024008	-5e-05	-3.42e-07	-0.00010013	-0.00037944	-0.0006595	-0.00098807	-0.0016091	-0.0027767	-0.0031625	-0.0037212	-0.0050267	-0.0060153
		-0.0023763	-5e-05	-3.31e-07	-9.71e-05	-0.00036715	-0.00063607	-0.00094836	-0.0015285	-0.0025846	-0.0029243	-0.0034081	-0.0045009	-0.0052907
		-0.0023763	-4.5e-05	-2.67e-07	-7.7899e-05	-0.00029234	-0.00050265	-0.00074321	-0.0011819	-0.0019618	-0.0022084	-0.0025564	-0.0033272	-0.0038696
		-0.0024008	-4.5e-05	-2.75e-07	-8.0541e-05	-0.00030302	-0.00052288	-0.00077723	-0.0012503	-0.0021223	-0.0024069	-0.0028164	-0.0037611	-0.0044652
		-0.0023518	-5e-05	-3.21e-07	-9.4071e-05	-0.00035485	-0.00061263	-0.00090865	-0.0014478	-0.0023925	-0.0026862	-0.003095	-0.003975	-0.0045662
		-0.0023763	-5e-05	-3.31e-07	-9.71e-05	-0.00036715	-0.00063607	-0.00094836	-0.0015285	-0.0025846	-0.0029243	-0.0034081	-0.0045009	-0.0052907
		-0.0023763	-4.5e-05	-2.67e-07	-7.7899e-05	-0.00029234	-0.00050265	-0.00074321	-0.0011819	-0.0019618	-0.0022084	-0.0025564	-0.0033272	-0.0038696
		-0.0023518	-4.5e-05	-2.58e-07	-7.5257e-05	-0.00028167	-0.00048242	-0.00070918	-0.0011136	-0.0018012	-0.0020099	-0.0022964	-0.0028934	-0.003274
		-0.0024008	-4e-05	-2.09e-07	-6.0953e-05	-0.0002266	-0.00038625	-0.0005664	-0.00089138	-0.001468	-0.0016514	-0.0019115	-0.0024954	-0.002915
		-0.0023763	-4e-05	-2.02e-07	-5.8697e-05	-0.00021754	-0.00036923	-0.00053805	-0.00083537	-0.0013389	-0.0014925	-0.0017046	-0.0021536	-0.0024484
		-0.0023763	-4.5e-05	-2.67e-07	-7.7899e-05	-0.00029234	-0.00050265	-0.00074321	-0.0011819	-0.0019618	-0.0022084	-0.0025564	-0.0033272	-0.0038696
		-0.0024008	-4.5e-05	-2.75e-07	-8.0541e-05	-0.00030302	-0.00052288	-0.00077723	-0.0012503	-0.0021223	-0.0024069	-0.0028164	-0.0037611	-0.0044652
		-0.0023518	-4e-05	-1.94e-07	-5.6442e-05	-0.00020849	-0.0003522	-0.00050971	-0.00077935	-0.0012099	-0.0013337	-0.0014978	-0.0018118	-0.0019818
		-0.0023763	-4e-05	-2.02e-07	-5.8697e-05	-0.00021754	-0.00036923	-0.00053805	-0.00083537	-0.0013389	-0.0014925	-0.0017046	-0.0021536	-0.0024484
		-0.0023763	-4.5e-05	-2.67e-07	-7.7899e-05	-0.00029234	-0.00050265	-0.00074321	-0.0011819	-0.0019618	-0.0022084	-0.0025564	-0.0033272	-0.0038696
		-0.0023518	-4.5e-05	-2.58e-07	-7.5257e-05	-0.00028167	-0.00048242	-0.00070918	-0.0011136	-0.0018012	-0.0020099	-0.0022964	-0.0028934	-0.003274
		-0.0024008	-5e-05	-3.42e-07	-0.00010013	-0.00037944	-0.0006595	-0.00098807	-0.0016091	-0.0027767	-0.0031625	-0.0037212	-0.0050267	-0.0060153
		-0.0023763	-5e-05	-3.31e-07	-9.71e-05	-0.00036715	-0.00063607	-0.00094836	-0.0015285	-0.0025846	-0.0029243	-0.0034081	-0.0045009	-0.0052907
		-0.0023763	-4.5e-05	-2.67e-07	-7.7899e-05	-0.00029234	-0.00050265	-0.00074321	-0.0011819	-0.0019618	-0.0022084	-0.0025564	-0.0033272	-0.0038696
		-0.0024008	-4.5e-05	-2.75e-07	-8.0541e-05	-0.00030302	-0.00052288	-0.00077723	-0.0012503	-0.0021223	-0.0024069	-0.0028164	-0.0037611	-0.0044652
		-0.0023518	-5e-05	-3.21e-07	-9.4071e-05	-0.00035485	-0.00061263	-0.00090865	-0.0014478	-0.0023925	-0.0026862	-0.003095	-0.003975	-0.0045662
		-0.0023763	-5e-05	-3.31e-07	-9.71e-05	-0.00036715	-0.00063607	-0.00094836	-0.0015285	-0.0025846	-0.0029243	-0.0034081	-0.0045009	-0.0052907
		-0.0023763	-4.5e-05	-2.67e-07	-7.7899e-05	-0.00029234	-0.00050265	-0.00074321	-0.0011819	-0.0019618	-0.0022084	-0.0025564	-0.0033272	-0.0038696
		-0.0023518	-4.5e-05	-2.58e-07	-7.5257e-05	-0.00028167	-0.00048242	-0.00070918	-0.0011136	-0.0018012	-0.0020099	-0.0022964	-0.0028934	-0.003274
		0.0023513	-4e-05	-1.94e-07	-5.6409e-05	-0.00020835	-0.00035195	-0.00050928	-0.00077852	-0.0012079	-0.0013313	-0.0014947	-0.0018068	-0.001975
		0.0023269	-4e-05	-1.87e-07	-5.4366e-05	-0.00020013	-0.00033645	-0.00048344	-0.00072764	-0.0010925	-0.0011901	-0.0013125	-0.0015124	-0.0015804
		0.0023269	-4.5e-05	-2.49e-07	-7.2613e-05	-0.00027102	-0.00046234	-0.00067564	-0.0010473	-0.0016495	-0.001824	-0.0020559	-0.0025031	-0.0027495
		0.0023513	-4.5e-05	-2.58e-07	-7.5224e-05	-0.00028154	-0.00048216	-0.00070873	-0.0011127	-0.001799	-0.0020072	-0.0022928	-0.0028874	-0.0032658
		0.0023024	-4e-05	-1.8e-07	-5.2324e-05	-0.0001919	-0.00032095	-0.00045761	-0.00067679	-0.00097706	-0.0010489	-0.0011303	-0.001218	-0.0011858
		0.0023269	-4e-05	-1.87e-07	-5.4366e-05	-0.00020013	-0.00033645	-0.00048344	-0.00072764	-0.0010925	-0.0011901	-0.0013125	-0.0015124	-0.0015804
		0.0023269	-4.5e-05	-2.49e-07	-7.2613e-05	-0.00027102	-0.00046234	-0.00067564	-0.0010473	-0.0016495	-0.001824	-0.0020559	-0.0025031	-0.0027495
		0.0023024	-4.5e-05	-2.4e-07	-7.0004e-05	-0.00026052	-0.00044252	-0.00064256	-0.00098187	-0.0015001	-0.0016409	-0.001819	-0.0021189	-0.0022332
		0.0023513	-5e-05	-3.21e-07	-9.4039e-05	-0.00035472	-0.00061236	-0.00090818	-0.0014468	-0.00239	-0.002683	-0.0030909	-0.003968	-0.0045566
		0.0023269	-5e-05	-3.1e-07	-9.0861e-05	-0.00034192	-0.00058823	-0.00086784	-0.0013669	-0.0022065	-0.002458	-0.0027993	-0.0034939	-0.0039186
		0.0023269	-4.5e-05	-2.49e-07	-7.2613e-05	-0.00027102	-0.00046234	-0.00067564	-0.0010473	-0.0016495	-0.001824	-0.0020559	-0.0025031	-0.0027495
		0.0023513	-4.5e-05	-2.58e-07	-7.5224e-05	-0.00028154	-0.00048216	-0.00070873	-0.0011127	-0.001799	-0.0020072	-0.0022928	-0.0028874	-0.0032658
		0.0023024	-5e-05	-3e-07	-8.7683e-05	-0.00032913	-0.0005641	-0.00082752	-0.001287	-0.0020231	-0.0022329	-0.0025078	-0.0030198	-0.0032807
		0.0023269	-5e-05	-3.1e-07	-9.0861e-05	-0.00034192	-0.00058823	-0.00086784	-0.0013669	-0.0022065	-0.002458	-0.0027993	-0.0034939	-0.0039186
		0.0023269	-4.5e-05	-2.49e-07	-7.2613e-05	-0.00027102	-0.00046234	-0.00067564	-0.0010473	-0.0016495	-0.001824	-0.0020559	-0.0025031	-0.0027495
		0.0023024	-4.5e-05	-2.4e-07	-7.0004e-05	-0.00026052	-0.00044252	-0.00064256	-0.00098187	-0.0015001	-0.0016409	-0.001819	-0.0021189	-0.0022332
		-0.0023518	-4e-05	-1.94e-07	-5.6442e-05	-0.00020849	-0.0003522	-0.00050971	-0.00077935	-0.0012099	-0.0013337	-0.0014978	-0.0018118	-0.0019818
		-0.0023274	-4e-05	-1.87e-07	-5.4411e-05	-0.00020031	-0.00033678	-0.00048399	-0.00072871	-0.0010949	-0.001193	-0.0013162	-0.0015183	-0.0015882
		-0.0023274	-4.5e-05	-2.49e-07	-7.2661e-05	-0.00027122	-0.0004627	-0.00067625	-0.0010485	-0.0016523	-0.0018274	-0.0020603	-0.0025103	-0.0027591
		-0.0023518	-4.5e-05	-2.58e-07	-7.5257e-05	-0.00028167	-0.00048242	-0.00070918	-0.0011136	-0.0018012	-0.0020099	-0.0022964	-0.0028934	-0.003274
		-0.0023031	-4e-05	-1.8e-07	-5.238e-05	-0.00019212	-0.00032136	-0.00045828	-0.00067807	-0.00097985	-0.0010523	-0.0011346	-0.0012248	-0.0011947
		-0.0023274	-4e-05	-1.87e-07	-5.4411e-05	-0.00020031	-0.00033678	-0.00048399	-0.00072871	-0.0010949	-0.001193	-0.0013162	-0.0015183	-0.0015882
		-0.0023274	-4.5e-05	-2.49e-07	-7.2661e-05	-0.00027122	-0.0004627	-0.00067625	-0.0010485	-0.0016523	-0.0018274	-0.0020603	-0.0025103	-0.0027591
		-0.0023031	-4.5e-05	-2.4e-07	-7.0066e-05	-0.00026076	-0.00044299	-0.00064333	-0.00098337	-0.0015034	-0.0016449	-0.0018242	-0.0021271	-0.0022441
		-0.0023518	-5e-05	-3.21e-07	-9.4071e-05	-0.00035485	-0.00061263	-0.00090865	-0.0014478	-0.0023925	-0.0026862	-0.003095	-0.003975	-0.0045662
		-0.0023274	-5e-05	-3.11e-07	-9.0911e-05	-0.00034213	-0.00058862	-0.00086851	-0.0013683	-0.0022097	-0.0024619	-0.0028044	-0.0035022	-0.0039299
		-0.0023274	-4.5e-05	-2.49e-07	-7.2661e-05	-0.00027122	-0.0004627	-0.00067625	-0.0010485	-0.0016523	-0.0018274	-0.0020603	-0.0025103	-0.0027591
		-0.0023518	-4.5e-05	-2.58e-07	-7.5257e-05	-0.00028167	-0.00048242	-0.00070918	-0.0011136	-0.0018012	-0.0020099	-0.0022964	-0.0028934	-0.003274
		-0.0023031	-5e-05	-3e-07	-8.7751e-05	-0.00032941	-0.00056462	-0.00082838	-0.0012887	-0.0020269	-0.0022376	-0.0025138	-0.0030294	-0.0032935
		-0.0023274	-5e-05	-3.11e-07	-9.0911e-05	-0.00034213	-0.00058862	-0.00086851	-0.0013683	-0.0022097	-0.0024619	-0.0028044	-0.0035022	-0.0039299
		-0.0023274	-4.5e-05	-2.49e-07	-7.2661e-05	-0.00027122	-0.0004627	-0.00067625	-0.0010485	-0.0016523	-0.0018274	-0.0020603	-0.0025103	-0.0027591
		-0.0023031	-4.5e-05	-2.4e-07	-7.0066e-05	-0.00026076	-0.00044299	-0.00064333	-0.00098337	-0.0015034	-0.0016449	-0.0018242	-0.0021271	-0.0022441
		-0.0023518	-4e-05	-1.94e-07	-5.6442e-05	-0.00020849	-0.0003522	-0.00050971	-0.00077935	-0.0012099	-0.0013337	-0.0014978	-0.0018118	-0.0019818
		-0.0023274	-4e-05	-1.87e-07	-5.4411e-05	-0.00020031	-0.00033678	-0.00048399	-0.00072871	-0.0010949	-0.001193	-0.0013162	-0.0015183	-0.0015882
		-0.0023274	-4.5e-05	-2.49e-07	-7.2661e-05	-0.00027122	-0.0004627	-0.00067625	-0.0010485	-0.0016523	-0.0018274	-0.0020603	-0.0025103	-0.0027591
		-0.0023518	-4.5e-05	-2.58e-07	-7.5257e-05	-0.00028167	-0.00048242	-0.00070918	-0.0011136	-0.0018012	-0.0020099	-0.0022964	-0.0028934	-0.003274
		-0.0023031	-4e-05	-1.8e-07	-5.238e-05	-0.00019212	-0.00032136	-0.00045828	-0.00067807	-0.00097985	-0.0010523	-0.0011346	-0.0012248	-0.0011947
		-0.0023274	-4e-05	-1.87e-07	-5.4411e-05	-0.00020031	-0.00033678	-0.00048399	-0.00072871	-0.0010949	-0.001193	-0.0013162	-0.0015183	-0.0015882
		-0.0023274	-4.5e-05	-2.49e-07	-7.2661e-05	-0.00027122	-0.0004627	-0.00067625	-0.0010485	-0.0016523	-0.0018274	-0.0020603	-0.0025103	-0.0027591
		-0.0023031	-4.5e-05	-2.4e-07	-7.0066e-05	-0.00026076	-0.00044299	-0.00064333	-0.00098337	-0.0015034	-0.0016449	-0.0018242	-0.0021271	-0.0022441
		-0.0023518	-5e-05	-3.21e-07	-9.4071e-05	-0.00035485	-0.00061263	-0.00090865	-0.0014478	-0.0023925	-0.0026862	-0.003095	-0.003975	-0.0045662
		-0.0023274	-5e-05	-3.11e-07	-9.0911e-05	-0.00034213	-0.00058862	-0.00086851	-0.0013683	-0.0022097	-0.0024619	-0.0028044	-0.0035022	-0.0039299
		-0.0023274	-4.5e-05	-2.49e-07	-7.2661e-05	-0.00027122	-0.0004627	-0.00067625	-0.0010485	-0.0016523	-0.0018274	-0.0020603	-0.0025103	-0.0027591
		-0.0023518	-4.5e-05	-2.58e-07	-7.5257e-05	-0.00028167	-0.00048242	-0.00070918	-0.0011136	-0.0018012	-0.0020099	-0.0022964	-0.0028934	-0.003274
		-0.0023031	-5e-05	-3e-07	-8.7751e-05	-0.00032941	-0.00056462	-0.00082838	-0.0012887	-0.0020269	-0.0022376	-0.0025138	-0.0030294	-0.0032935
		-0.0023274	-5e-05	-3.11e-07	-9.0911e-05	-0.00034213	-0.00058862	-0.00086851	-0.0013683	-0.0022097	-0.0024619	-0.0028044	-0.0035022	-0.0039299
		-0.0023274	-4.5e-05	-2.49e-07	-7.2661e-05	-0.00027122	-0.0004627	-0.00067625	-0.0010485	-0.0016523	-0.0018274	-0.0020603	-0.0025103	-0.0027591
		-0.0023031	-4.5e-05	-2.4e-07	-7.0066e-05	-0.00026076	-0.00044299	-0.00064333	-0.00098337	-0.0015034	-0.0016449	-0.0018242	-0.0021271	-0.0022441
		-0.0022823	-4e-05	-1.75e-07	-5.0766e-05	-0.00018561	-0.00030909	-0.00043788	-0.0006382	-0.00089109	-0.00094445	-0.0009968	-0.0010077	-0.00090921
		-0.0023031	-4e-05	-1.8e-07	-5.238e-05	-0.00019212	-0.00032136	-0.00045828	-0.00067807	-0.00097985	-0.0010523	-0.0011346	-0.0012248	-0.0011947
		-0.0023031	-4.5e-05	-2.4e-07	-7.0066e-05	-0.00026076	-0.00044299	-0.00064333	-0.00098337	-0.0015034	-0.0016449	-0.0018242	-0.0021271	-0.0022441
		-0.0022823	-4.5e-05	-2.33e-07	-6.7958e-05	-0.00025228	-0.00042703	-0.00061681	-0.0009315	-0.0013876	-0.0015041	-0.0016441	-0.0018426	-0.0018698
		-0.0023031	-5e-05	-3e-07	-8.7751e-05	-0.00032941	-0.00056462	-0.00082838	-0.0012887	-0.0020269	-0.0022376	-0.0025138	-0.0030294	-0.0032935
		-0.0022823	-5e-05	-2.91e-07	-8.515e-05	-0.00031895	-0.00054497	-0.00079574	-0.0012248	-0.001884	-0.0020638	-0.0022913	-0.0026776	-0.0028303
		-0.0022823	-4.5e-05	-2.33e-07	-6.7958e-05	-0.00025228	-0.00042703	-0.00061681	-0.0009315	-0.0013876	-0.0015041	-0.0016441	-0.0018426	-0.0018698
		-0.0023031	-4.5e-05	-2.4e-07	-7.0066e-05	-0.00026076	-0.00044299	-0.00064333	-0.00098337	-0.0015034	-0.0016449	-0.0018242	-0.0021271	-0.0022441
		-0.0023031	-4e-05	-1.8e-07	-5.238e-05	-0.00019212	-0.00032136	-0.00045828	-0.00067807	-0.00097985	-0.0010523	-0.0011346	-0.0012248	-0.0011947
		-0.0022789	-4e-05	-1.74e-07	-5.0497e-05	-0.00018453	-0.00030705	-0.00043448	-0.00063155	-0.00087629	-0.00092647	-0.00097383	-0.0009715	-0.00086161
		-0.0022789	-4.5e-05	-2.32e-07	-6.7607e-05	-0.00025087	-0.00042437	-0.00061239	-0.00092285	-0.0013683	-0.0014806	-0.001614	-0.0017952	-0.0018073
		-0.0023031	-4.5e-05	-2.4e-07	-7.0066e-05	-0.00026076	-0.00044299	-0.00064333	-0.00098337	-0.0015034	-0.0016449	-0.0018242	-0.0021271	-0.0022441
		-0.0022547	-4e-05	-1.68e-07	-4.8614e-05	-0.00017693	-0.00029274	-0.00041068	-0.00058503	-0.00077272	-0.00080065	-0.00081311	-0.00071818	-0.0005285
		-0.0022789	-4e-05	-1.74e-07	-5.0497e-05	-0.00018453	-0.00030705	-0.00043448	-0.00063155	-0.00087629	-0.00092647	-0.00097383	-0.0009715	-0.00086161
		-0.0022789	-4.5e-05	-2.32e-07	-6.7607e-05	-0.00025087	-0.00042437	-0.00061239	-0.00092285	-0.0013683	-0.0014806	-0.001614	-0.0017952	-0.0018073
		-0.0022547	-4.5e-05	-2.24e-07	-6.5148e-05	-0.00024097	-0.00040576	-0.00058145	-0.00086233	-0.0012331	-0.0013163	-0.0014039	-0.0014633	-0.0013705
		-0.0023031	-5e-05	-3e-07	-8.7751e-05	-0.00032941	-0.00056462	-0.00082838	-0.0012887	-0.0020269	-0.0022376	-0.0025138	-0.0030294	-0.0032935
		-0.0022789	-5e-05	-2.9e-07	-8.4716e-05	-0.00031721	-0.0005417	-0.0007903	-0.0012141	-0.0018602	-0.0020348	-0.0022542	-0.0026189	-0.0027531
		-0.0022789	-4.5e-05	-2.32e-07	-6.7607e-05	-0.00025087	-0.00042437	-0.00061239	-0.00092285	-0.0013683	-0.0014806	-0.001614	-0.0017952	-0.0018073
		-0.0023031	-4.5e-05	-2.4e-07	-7.0066e-05	-0.00026076	-0.00044299	-0.00064333	-0.00098337	-0.0015034	-0.0016449	-0.0018242	-0.0021271	-0.0022441
		-0.0022547	-5e-05	-2.8e-07	-8.1681e-05	-0.00030502	-0.00051878	-0.00075221	-0.0011396	-0.0016935	-0.0018319	-0.0019946	-0.0022084	-0.0022126
		-0.0022789	-5e-05	-2.9e-07	-8.4716e-05	-0.00031721	-0.0005417	-0.0007903	-0.0012141	-0.0018602	-0.0020348	-0.0022542	-0.0026189	-0.0027531
		-0.0022789	-4.5e-05	-2.32e-07	-6.7607e-05	-0.00025087	-0.00042437	-0.00061239	-0.00092285	-0.0013683	-0.0014806	-0.001614	-0.0017952	-0.0018073
		-0.0022547	-4.5e-05	-2.24e-07	-6.5148e-05	-0.00024097	-0.00040576	-0.00058145	-0.00086233	-0.0012331	-0.0013163	-0.0014039	-0.0014633	-0.0013705
		0.0023024	-4e-05	-1.8e-07	-5.2324e-05	-0.0001919	-0.00032095	-0.00045761	-0.00067679	-0.00097706	-0.0010489	-0.0011303	-0.001218	-0.0011858
		0.0022781	-4e-05	-1.74e-07	-5.043e-05	-0.00018426	-0.00030655	-0.00043367	-0.00062999	-0.00087289	-0.00092237	-0.00096863	-0.00096338	-0.00085099
		0.0022781	-4.5e-05	-2.32e-07	-6.7526e-05	-0.00025055	-0.00042377	-0.00061139	-0.00092092	-0.001364	-0.0014755	-0.0016075	-0.001785	-0.0017939
		0.0023024	-4.5e-05	-2.4e-07	-7.0004e-05	-0.00026052	-0.00044252	-0.00064256	-0.00098187	-0.0015001	-0.0016409	-0.001819	-0.0021189	-0.0022332
		0.0022537	-4e-05	-1.68e-07	-4.8536e-05	-0.00017662	-0.00029215	-0.00040973	-0.0005832	-0.00076874	-0.00079584	-0.00080703	-0.00070875	-0.00051625
		0.0022781	-4e-05	-1.74e-07	-5.043e-05	-0.00018426	-0.00030655	-0.00043367	-0.00062999	-0.00087289	-0.00092237	-0.00096863	-0.00096338	-0.00085099
		0.0022781	-4.5e-05	-2.32e-07	-6.7526e-05	-0.00025055	-0.00042377	-0.00061139	-0.00092092	-0.001364	-0.0014755	-0.0016075	-0.001785	-0.0017939
		0.0022537	-4.5e-05	-2.23e-07	-6.5048e-05	-0.00024058	-0.00040501	-0.00058023	-0.00085998	-0.001228	-0.0013101	-0.001396	-0.0014511	-0.0013547
		0.0023024	-5e-05	-3e-07	-8.7683e-05	-0.00032913	-0.0005641	-0.00082752	-0.001287	-0.0020231	-0.0022329	-0.0025078	-0.0030198	-0.0032807
		0.0022781	-5e-05	-2.89e-07	-8.4622e-05	-0.00031683	-0.00054099	-0.00078912	-0.0012119	-0.0018551	-0.0020286	-0.0022464	-0.0026066	-0.0027369
		0.0022781	-4.5e-05	-2.32e-07	-6.7526e-05	-0.00025055	-0.00042377	-0.00061139	-0.00092092	-0.001364	-0.0014755	-0.0016075	-0.001785	-0.0017939
		0.0023024	-4.5e-05	-2.4e-07	-7.0004e-05	-0.00026052	-0.00044252	-0.00064256	-0.00098187	-0.0015001	-0.0016409	-0.001819	-0.0021189	-0.0022332
		0.0022537	-5e-05	-2.79e-07	-8.1561e-05	-0.00030453	-0.00051788	-0.00075073	-0.0011368	-0.0016872	-0.0018243	-0.001985	-0.0021935	-0.0021931
		0.0022781	-5e-05	-2.89e-07	-8.4622e-05	-0.00031683	-0.00054099	-0.00078912	-0.0012119	-0.0018551	-0.0020286	-0.0022464	-0.0026066	-0.0027369
		0.0022781	-4.5e-05	-2.32e-07	-6.7526e-05	-0.00025055	-0.00042377	-0.00061139	-0.00092092	-0.001364	-0.0014755	-0.0016075	-0.001785	-0.0017939
		0.0022537	-4.5e-05	-2.23e-07	-6.5048e-05	-0.00024058	-0.00040501	-0.00058023	-0.00085998	-0.001228	-0.0013101	-0.001396	-0.0014511	-0.0013547
		0.0022537	-4e-05	-1.68e-07	-4.8536e-05	-0.00017662	-0.00029215	-0.00040973	-0.0005832	-0.00076874	-0.00079584	-0.00080703	-0.00070875	-0.00051625
		0.0022294	-4e-05	-1.61e-07	-4.6717e-05	-0.00016929	-0.00027838	-0.00038693	-0.0005392	-0.00067323	-0.00068078	-0.00066182	-0.00048625	-0.00022988
		0.0022294	-4.5e-05	-2.15e-07	-6.2632e-05	-0.00023087	-0.00038682	-0.00055018	-0.00080204	-0.0011021	-0.0011584	-0.0012045	-0.0011574	-0.00097676
		0.0022537	-4.5e-05	-2.23e-07	-6.5048e-05	-0.00024058	-0.00040501	-0.00058023	-0.00085998	-0.001228	-0.0013101	-0.001396	-0.0014511	-0.0013547
		0.0022051	-4e-05	-1.55e-07	-4.4898e-05	-0.00016196	-0.0002646	-0.00036414	-0.0004952	-0.00057774	-0.00056574	-0.00051664	-0.00026376	5.645e-05
		0.0022294	-4e-05	-1.61e-07	-4.6717e-05	-0.00016929	-0.00027838	-0.00038693	-0.0005392	-0.00067323	-0.00068078	-0.00066182	-0.00048625	-0.00022988
		0.0022294	-4.5e-05	-2.15e-07	-6.2632e-05	-0.00023087	-0.00038682	-0.00055018	-0.00080204	-0.0011021	-0.0011584	-0.0012045	-0.0011574	-0.00097676
		0.0022051	-4.5e-05	-2.07e-07	-6.0217e-05	-0.00022117	-0.00036863	-0.00052013	-0.00074412	-0.00097632	-0.0010068	-0.001013	-0.00086381	-0.00059888
		0.0022537	-5e-05	-2.79e-07	-8.1561e-05	-0.00030453	-0.00051788	-0.00075073	-0.0011368	-0.0016872	-0.0018243	-0.001985	-0.0021935	-0.0021931
		0.0022294	-5e-05	-2.69e-07	-7.8548e-05	-0.00029245	-0.00049527	-0.00071342	-0.0010649	-0.0015311	-0.0016361	-0.0017472	-0.0018286	-0.0017236
		0.0022294	-4.5e-05	-2.15e-07	-6.2632e-05	-0.00023087	-0.00038682	-0.00055018	-0.00080204	-0.0011021	-0.0011584	-0.0012045	-0.0011574	-0.00097676
		0.0022537	-4.5e-05	-2.23e-07	-6.5048e-05	-0.00024058	-0.00040501	-0.00058023	-0.00085998	-0.001228	-0.0013101	-0.001396	-0.0014511	-0.0013547
		0.0022051	-5e-05	-2.59e-07	-7.5536e-05	-0.00028037	-0.00047266	-0.00067613	-0.00099303	-0.0013749	-0.0014478	-0.0015094	-0.0014639	-0.0012542
		0.0022294	-5e-05	-2.69e-07	-7.8548e-05	-0.00029245	-0.00049527	-0.00071342	-0.0010649	-0.0015311	-0.0016361	-0.0017472	-0.0018286	-0.0017236
		0.0022294	-4.5e-05	-2.15e-07	-6.2632e-05	-0.00023087	-0.00038682	-0.00055018	-0.00080204	-0.0011021	-0.0011584	-0.0012045	-0.0011574	-0.00097676
		0.0022051	-4.5e-05	-2.07e-07	-6.0217e-05	-0.00022117	-0.00036863	-0.00052013	-0.00074412	-0.00097632	-0.0010068	-0.001013	-0.00086381	-0.00059888
		-0.0022547	-4e-05	-1.68e-07	-4.8614e-05	-0.00017693	-0.00029274	-0.00041068	-0.00058503	-0.00077272	-0.00080065	-0.00081311	-0.00071818	-0.0005285
		-0.0022306	-4e-05	-1.62e-07	-4.6813e-05	-0.00016967	-0.0002791	-0.00038811	-0.00054145	-0.00067807	-0.00068659	-0.00066913	-0.00049741	-0.00024422
		-0.0022306	-4.5e-05	-2.16e-07	-6.2757e-05	-0.00023137	-0.00038775	-0.00055171	-0.00080497	-0.0011084	-0.001166	-0.001214	-0.001172	-0.00099545
		-0.0022547	-4.5e-05	-2.24e-07	-6.5148e-05	-0.00024097	-0.00040576	-0.00058145	-0.00086233	-0.0012331	-0.0013163	-0.0014039	-0.0014633	-0.0013705
		-0.0022066	-4e-05	-1.56e-07	-4.5012e-05	-0.00016241	-0.00026546	-0.00036554	-0.00049787	-0.00058341	-0.00057254	-0.00052516	-0.00027663	4.007e-05
		-0.0022306	-4e-05	-1.62e-07	-4.6813e-05	-0.00016967	-0.0002791	-0.00038811	-0.00054145	-0.00067807	-0.00068659	-0.00066913	-0.00049741	-0.00024422
		-0.0022306	-4.5e-05	-2.16e-07	-6.2757e-05	-0.00023137	-0.00038775	-0.00055171	-0.00080497	-0.0011084	-0.001166	-0.001214	-0.001172	-0.00099545
		-0.0022066	-4.5e-05	-2.08e-07	-6.0367e-05	-0.00022177	-0.00036975	-0.00052197	-0.00074761	-0.00098376	-0.0010157	-0.0010242	-0.00088069	-0.00062035
		-0.0022547	-5e-05	-2.8e-07	-8.1681e-05	-0.00030502	-0.00051878	-0.00075221	-0.0011396	-0.0016935	-0.0018319	-0.0019946	-0.0022084	-0.0022126
		-0.0022306	-5e-05	-2.7e-07	-7.8701e-05	-0.00029307	-0.00049641	-0.00071531	-0.0010685	-0.0015388	-0.0016454	-0.001759	-0.0018466	-0.0017467
		-0.0022306	-4.5e-05	-2.16e-07	-6.2757e-05	-0.00023137	-0.00038775	-0.00055171	-0.00080497	-0.0011084	-0.001166	-0.001214	-0.001172	-0.00099545
		-0.0022547	-4.5e-05	-2.24e-07	-6.5148e-05	-0.00024097	-0.00040576	-0.00058145	-0.00086233	-0.0012331	-0.0013163	-0.0014039	-0.0014633	-0.0013705
		-0.0022066	-5e-05	-2.6e-07	-7.5722e-05	-0.00028112	-0.00047405	-0.0006784	-0.00099735	-0.0013841	-0.0014589	-0.0015233	-0.0014848	-0.0012808
		-0.0022306	-5e-05	-2.7e-07	-7.8701e-05	-0.00029307	-0.00049641	-0.00071531	-0.0010685	-0.0015388	-0.0016454	-0.001759	-0.0018466	-0.0017467
		-0.0022306	-4.5e-05	-2.16e-07	-6.2757e-05	-0.00023137	-0.00038775	-0.00055171	-0.00080497	-0.0011084	-0.001166	-0.001214	-0.001172	-0.00099545
		-0.0022066	-4.5e-05	-2.08e-07	-6.0367e-05	-0.00022177	-0.00036975	-0.00052197	-0.00074761	-0.00098376	-0.0010157	-0.0010242	-0.00088069	-0.00062035
		0.0022051	-4e-05	-1.55e-07	-4.4898e-05	-0.00016196	-0.0002646	-0.00036414	-0.0004952	-0.00057774	-0.00056574	-0.00051664	-0.00026376	5.645e-05
		0.0021809	-4e-05	-1.49e-07	-4.314e-05	-0.00015488	-0.00025136	-0.00034235	-0.00045371	-0.00049011	-0.00046109	-0.00038623	-6.962e-05	0.00030092
		0.0021809	-4.5e-05	-1.99e-07	-5.7876e-05	-0.00021178	-0.00035111	-0.00049137	-0.00068944	-0.00086082	-0.00086882	-0.00084107	-0.00060774	-0.0002766
		0.0022051	-4.5e-05	-2.07e-07	-6.0217e-05	-0.00022117	-0.00036863	-0.00052013	-0.00074412	-0.00097632	-0.0010068	-0.001013	-0.00086381	-0.00059888
		0.0021567	-4e-05	-1.44e-07	-4.1382e-05	-0.00014781	-0.00023811	-0.00032056	-0.00041223	-0.00040249	-0.00035645	-0.00025583	0.00012451	0.00054535
		0.0021809	-4e-05	-1.49e-07	-4.314e-05	-0.00015488	-0.00025136	-0.00034235	-0.00045371	-0.00049011	-0.00046109	-0.00038623	-6.962e-05	0.00030092
		0.0021809	-4.5e-05	-1.99e-07	-5.7876e-05	-0.00021178	-0.00035111	-0.00049137	-0.00068944	-0.00086082	-0.00086882	-0.00084107	-0.00060774	-0.0002766
		0.0021567	-4.5e-05	-1.91e-07	-5.5536e-05	-0.00020239	-0.00033358	-0.00046261	-0.00063477	-0.00074534	-0.00073087	-0.00066911	-0.0003517	4.565e-05
		0.0022051	-5e-05	-2.59e-07	-7.5536e-05	-0.00028037	-0.00047266	-0.00067613	-0.00099303	-0.0013749	-0.0014478	-0.0015094	-0.0014639	-0.0012542
		0.0021809	-5e-05	-2.49e-07	-7.2613e-05	-0.00026868	-0.00045086	-0.00064039	-0.00092517	-0.0012315	-0.0012765	-0.0012959	-0.0011459	-0.00085412
		0.0021809	-4.5e-05	-1.99e-07	-5.7876e-05	-0.00021178	-0.00035111	-0.00049137	-0.00068944	-0.00086082	-0.00086882	-0.00084107	-0.00060774	-0.0002766
		0.0022051	-4.5e-05	-2.07e-07	-6.0217e-05	-0.00022117	-0.00036863	-0.00052013	-0.00074412	-0.00097632	-0.0010068	-0.001013	-0.00086381	-0.00059888
		0.0021567	-5e-05	-2.39e-07	-6.9691e-05	-0.00025698	-0.00042905	-0.00060465	-0.00085731	-0.0010882	-0.0011053	-0.0010824	-0.0008279	-0.00045406
		0.0021809	-5e-05	-2.49e-07	-7.2613e-05	-0.00026868	-0.00045086	-0.00064039	-0.00092517	-0.0012315	-0.0012765	-0.0012959	-0.0011459	-0.00085412
		0.0021809	-4.5e-05	-1.99e-07	-5.7876e-05	-0.00021178	-0.00035111	-0.00049137	-0.00068944	-0.00086082	-0.00086882	-0.00084107	-0.00060774	-0.0002766
		0.0021567	-4.5e-05	-1.91e-07	-5.5536e-05	-0.00020239	-0.00033358	-0.00046261	-0.00063477	-0.00074534	-0.00073087	-0.00066911	-0.0003517	4.565e-05
		-0.0022066	-4e-05	-1.56e-07	-4.5012e-05	-0.00016241	-0.00026546	-0.00036554	-0.00049787	-0.00058341	-0.00057254	-0.00052516	-0.00027663	4.007e-05
		-0.0021829	-4e-05	-1.5e-07	-4.3286e-05	-0.00015547	-0.00025245	-0.00034414	-0.00045711	-0.00049724	-0.00046958	-0.0003968	-8.532e-05	0.00028118
		-0.0021829	-4.5e-05	-2e-07	-5.8071e-05	-0.00021256	-0.00035255	-0.00049373	-0.00069391	-0.0008702	-0.00088	-0.00085498	-0.00062839	-0.00030253
		-0.0022066	-4.5e-05	-2.08e-07	-6.0367e-05	-0.00022177	-0.00036975	-0.00052197	-0.00074761	-0.00098376	-0.0010157	-0.0010242	-0.00088069	-0.00062035
		-0.0021592	-4e-05	-1.44e-07	-4.1561e-05	-0.00014852	-0.00023945	-0.00032275	-0.00041636	-0.00041106	-0.00036663	-0.00026844	0.000106	0.00052228
		-0.0021829	-4e-05	-1.5e-07	-4.3286e-05	-0.00015547	-0.00025245	-0.00034414	-0.00045711	-0.00049724	-0.00046958	-0.0003968	-8.532e-05	0.00028118
		-0.0021829	-4.5e-05	-2e-07	-5.8071e-05	-0.00021256	-0.00035255	-0.00049373	-0.00069391	-0.0008702	-0.00088	-0.00085498	-0.00062839	-0.00030253
		-0.0021592	-4.5e-05	-1.92e-07	-5.5775e-05	-0.00020335	-0.00033535	-0.0004655	-0.00064021	-0.00075664	-0.00074429	-0.00068573	-0.00037608	1.529e-05
		-0.0022066	-5e-05	-2.6e-07	-7.5722e-05	-0.00028112	-0.00047405	-0.0006784	-0.00099735	-0.0013841	-0.0014589	-0.0015233	-0.0014848	-0.0012808
		-0.0021829	-5e-05	-2.5e-07	-7.2855e-05	-0.00026964	-0.00045265	-0.00064332	-0.00093071	-0.0012432	-0.0012904	-0.0013132	-0.0011715	-0.00088624
		-0.0021829	-4.5e-05	-2e-07	-5.8071e-05	-0.00021256	-0.00035255	-0.00049373	-0.00069391	-0.0008702	-0.00088	-0.00085498	-0.00062839	-0.00030253
		-0.0022066	-4.5e-05	-2.08e-07	-6.0367e-05	-0.00022177	-0.00036975	-0.00052197	-0.00074761	-0.00098376	-0.0010157	-0.0010242	-0.00088069	-0.00062035
		-0.0021592	-5e-05	-2.4e-07	-6.9989e-05	-0.00025817	-0.00043126	-0.00060825	-0.00086407	-0.0011022	-0.001122	-0.001103	-0.00085817	-0.00049171
		-0.0021829	-5e-05	-2.5e-07	-7.2855e-05	-0.00026964	-0.00045265	-0.00064332	-0.00093071	-0.0012432	-0.0012904	-0.0013132	-0.0011715	-0.00088624
		-0.0021829	-4.5e-05	-2e-07	-5.8071e-05	-0.00021256	-0.00035255	-0.00049373	-0.00069391	-0.0008702	-0.00088	-0.00085498	-0.00062839	-0.00030253
		-0.0021592	-4.5e-05	-1.92e-07	-5.5775e-05	-0.00020335	-0.00033535	-0.0004655	-0.00064021	-0.00075664	-0.00074429	-0.00068573	-0.00037608	1.529e-05
		0.0021567	-4e-05	-1.44e-07	-4.1382e-05	-0.00014781	-0.00023811	-0.00032056	-0.00041223	-0.00040249	-0.00035645	-0.00025583	0.00012451	0.00054535
		0.0021328	-4e-05	-1.38e-07	-3.9679e-05	-0.00014097	-0.00022535	-0.00029972	-0.00037312	-0.00032218	-0.00026138	-0.00013889	0.00029354	0.00075354
		0.0021328	-4.5e-05	-1.84e-07	-5.3268e-05	-0.00019331	-0.00031669	-0.00043508	-0.00058321	-0.00063948	-0.00060555	-0.00051493	-0.00012885	0.0003199
		0.0021567	-4.5e-05	-1.91e-07	-5.5536e-05	-0.00020239	-0.00033358	-0.00046261	-0.00063477	-0.00074534	-0.00073087	-0.00066911	-0.0003517	4.565e-05
		0.0021088	-4e-05	-1.32e-07	-3.7976e-05	-0.00013413	-0.00021259	-0.00027887	-0.00033401	-0.00024185	-0.00016632	-2.194e-05	0.00046259	0.00096174
		0.0021328	-4e-05	-1.38e-07	-3.9679e-05	-0.00014097	-0.00022535	-0.00029972	-0.00037312	-0.00032218	-0.00026138	-0.00013889	0.00029354	0.00075354
		0.0021328	-4.5e-05	-1.84e-07	-5.3268e-05	-0.00019331	-0.00031669	-0.00043508	-0.00058321	-0.00063948	-0.00060555	-0.00051493	-0.00012885	0.0003199
		0.0021088	-4.5e-05	-1.76e-07	-5.0999e-05	-0.00018423	-0.0002998	-0.00040754	-0.00053165	-0.0005336	-0.00048022	-0.00036074	9.401e-05	0.00059417
		0.0021567	-5e-05	-2.39e-07	-6.9691e-05	-0.00025698	-0.00042905	-0.00060465	-0.00085731	-0.0010882	-0.0011053	-0.0010824	-0.0008279	-0.00045406
		0.0021328	-5e-05	-2.3e-07	-6.6857e-05	-0.00024566	-0.00040804	-0.00057044	-0.0007933	-0.00095678	-0.00094972	-0.00089097	-0.00055125	-0.00011374
		0.0021328	-4.5e-05	-1.84e-07	-5.3268e-05	-0.00019331	-0.00031669	-0.00043508	-0.00058321	-0.00063948	-0.00060555	-0.00051493	-0.00012885	0.0003199
		0.0021567	-4.5e-05	-1.91e-07	-5.5536e-05	-0.00020239	-0.00033358	-0.00046261	-0.00063477	-0.00074534	-0.00073087	-0.00066911	-0.0003517	4.565e-05
		0.0021088	-5e-05	-2.2e-07	-6.4022e-05	-0.00023433	-0.00038702	-0.00053622	-0.00072928	-0.00082536	-0.00079413	-0.00069954	-0.00027457	0.00022661
		0.0021328	-5e-05	-2.3e-07	-6.6857e-05	-0.00024566	-0.00040804	-0.00057044	-0.0007933	-0.00095678	-0.00094972	-0.00089097	-0.00055125	-0.00011374
		0.0021328	-4.5e-05	-1.84e-07	-5.3268e-05	-0.00019331	-0.00031669	-0.00043508	-0.00058321	-0.00063948	-0.00060555	-0.00051493	-0.00012885	0.0003199
		0.0021088	-4.5e-05	-1.76e-07	-5.0999e-05	-0.00018423	-0.0002998	-0.00040754	-0.00053165	-0.0005336	-0.00048022	-0.00036074	9.401e-05	0.00059417
		-0.0021592	-4e-05	-1.44e-07	-4.1561e-05	-0.00014852	-0.00023945	-0.00032275	-0.00041636	-0.00041106	-0.00036663	-0.00026844	0.000106	0.00052228
		-0.0021359	-4e-05	-1.39e-07	-3.9896e-05	-0.00014184	-0.00022697	-0.00030235	-0.00037805	-0.00033225	-0.00027329	-0.00015353	0.0002724	0.0007275
		-0.0021359	-4.5e-05	-1.85e-07	-5.3557e-05	-0.00019447	-0.00031884	-0.00043856	-0.00058971	-0.00065276	-0.00062126	-0.00053425	-0.00015673	0.00028561
		-0.0021592	-4.5e-05	-1.92e-07	-5.5775e-05	-0.00020335	-0.00033535	-0.0004655	-0.00064021	-0.00075664	-0.00074429	-0.00068573	-0.00037608	1.529e-05
		-0.0021125	-4e-05	-1.33e-07	-3.8231e-05	-0.00013515	-0.00021449	-0.00028195	-0.00033973	-0.00025343	-0.00017996	-3.863e-05	0.0004388	0.00093272
		-0.0021359	-4e-05	-1.39e-07	-3.9896e-05	-0.00014184	-0.00022697	-0.00030235	-0.00037805	-0.00033225	-0.00027329	-0.00015353	0.0002724	0.0007275
		-0.0021359	-4.5e-05	-1.85e-07	-5.3557e-05	-0.00019447	-0.00031884	-0.00043856	-0.00058971	-0.00065276	-0.00062126	-0.00053425	-0.00015673	0.00028561
		-0.0021125	-4.5e-05	-1.77e-07	-5.1339e-05	-0.00018559	-0.00030232	-0.00041162	-0.00053921	-0.00054889	-0.00049824	-0.00038276	6.263e-05	0.00055594
		-0.0021592	-5e-05	-2.4e-07	-6.9989e-05	-0.00025817	-0.00043126	-0.00060825	-0.00086407	-0.0011022	-0.001122	-0.001103	-0.00085817	-0.00049171
		-0.0021359	-5e-05	-2.31e-07	-6.7218e-05	-0.0002471	-0.00041071	-0.00057477	-0.00080138	-0.00097328	-0.00096923	-0.00091496	-0.00058586	-0.00015628
		-0.0021359	-4.5e-05	-1.85e-07	-5.3557e-05	-0.00019447	-0.00031884	-0.00043856	-0.00058971	-0.00065276	-0.00062126	-0.00053425	-0.00015673	0.00028561
		-0.0021592	-4.5e-05	-1.92e-07	-5.5775e-05	-0.00020335	-0.00033535	-0.0004655	-0.00064021	-0.00075664	-0.00074429	-0.00068573	-0.00037608	1.529e-05
		-0.0021125	-5e-05	-2.22e-07	-6.4447e-05	-0.00023603	-0.00039015	-0.00054129	-0.00073868	-0.00084435	-0.00081651	-0.0007269	-0.00031355	0.00017915
		-0.0021359	-5e-05	-2.31e-07	-6.7218e-05	-0.0002471	-0.00041071	-0.00057477	-0.00080138	-0.00097328	-0.00096923	-0.00091496	-0.00058586	-0.00015628
		-0.0021359	-4.5e-05	-1.85e-07	-5.3557e-05	-0.00019447	-0.00031884	-0.00043856	-0.00058971	-0.00065276	-0.00062126	-0.00053425	-0.00015673	0.00028561
		-0.0021125	-4.5e-05	-1.77e-07	-5.1339e-05	-0.00018559	-0.00030232	-0.00041162	-0.00053921	-0.00054889	-0.00049824	-0.00038276	6.263e-05	0.00055594
		-0.0021031	-4e-05	-1.31e-07	-3.7581e-05	-0.00013254	-0.00020965	-0.00027409	-0.00032519	-0.00022434	-0.00014581	2.88e-06	0.00049719	0.0010032
		-0.0020894	-4e-05	-1.28e-07	-3.6625e-05	-0.00012871	-0.00020252	-0.00026253	-0.00030378	-0.00018152	-9.555e-05	6.397e-05	0.00058313	0.0011069
		-0.0020894	-4.5e-05	-1.7e-07	-4.9201e-05	-0.00017704	-0.00028649	-0.00038598	-0.00049184	-0.00045417	-0.00038705	-0.00024761	0.00025268	0.00078507
		-0.0021031	-4.5e-05	-1.74e-07	-5.0474e-05	-0.00018213	-0.00029592	-0.00040125	-0.00052005	-0.00051058	-0.00045326	-0.00032809	0.00013951	0.00064863
		-0.0020663	-4e-05	-1.22e-07	-3.5019e-05	-0.00012227	-0.00019056	-0.0002431	-0.00026782	-0.00010959	-1.113e-05	0.00016658	0.00072747	0.0012811
		-0.0020894	-4e-05	-1.28e-07	-3.6625e-05	-0.00012871	-0.00020252	-0.00026253	-0.00030378	-0.00018152	-9.555e-05	6.397e-05	0.00058313	0.0011069
		-0.0020894	-4.5e-05	-1.7e-07	-4.9201e-05	-0.00017704	-0.00028649	-0.00038598	-0.00049184	-0.00045417	-0.00038705	-0.00024761	0.00025268	0.00078507
		-0.0020663	-4.5e-05	-1.63e-07	-4.7062e-05	-0.0001685	-0.00027066	-0.00036033	-0.00044446	-0.00035944	-0.00027584	-0.00011244	0.00044277	0.0010142
		-0.0021031	-5e-05	-2.18e-07	-6.3367e-05	-0.00023172	-0.00038218	-0.0005284	-0.0007149	-0.00079681	-0.0007607	-0.00065906	-0.00021817	0.00029409
		-0.0020894	-5e-05	-2.13e-07	-6.1776e-05	-0.00022538	-0.00037045	-0.00050943	-0.00067989	-0.00072683	-0.00067855	-0.00055919	-7.776e-05	0.00046326
		-0.0020894	-4.5e-05	-1.7e-07	-4.9201e-05	-0.00017704	-0.00028649	-0.00038598	-0.00049184	-0.00045417	-0.00038705	-0.00024761	0.00025268	0.00078507
		-0.0021031	-4.5e-05	-1.74e-07	-5.0474e-05	-0.00018213	-0.00029592	-0.00040125	-0.00052005	-0.00051058	-0.00045326	-0.00032809	0.00013951	0.00064863
		-0.0020663	-5e-05	-2.04e-07	-5.9104e-05	-0.00021472	-0.00035075	-0.00047755	-0.00062109	-0.00060928	-0.00054056	-0.00039146	0.00015807	0.00074742
		-0.0020894	-5e-05	-2.13e-07	-6.1776e-05	-0.00022538	-0.00037045	-0.00050943	-0.00067989	-0.00072683	-0.00067855	-0.00055919	-7.776e-05	0.00046326
		-0.0020894	-4.5e-05	-1.7e-07	-4.9201e-05	-0.00017704	-0.00028649	-0.00038598	-0.00049184	-0.00045417	-0.00038705	-0.00024761	0.00025268	0.00078507
		-0.0020663	-4.5e-05	-1.63e-07	-4.7062e-05	-0.0001685	-0.00027066	-0.00036033	-0.00044446	-0.00035944	-0.00027584	-0.00011244	0.00044277	0.0010142
		-0.0021125	-4e-05	-1.33e-07	-3.8231e-05	-0.00013515	-0.00021449	-0.00028195	-0.00033973	-0.00025343	-0.00017996	-3.863e-05	0.0004388	0.00093272
		-0.0021031	-4e-05	-1.31e-07	-3.7581e-05	-0.00013254	-0.00020965	-0.00027409	-0.00032519	-0.00022434	-0.00014581	2.88e-06	0.00049719	0.0010032
		-0.0021031	-4.5e-05	-1.74e-07	-5.0474e-05	-0.00018213	-0.00029592	-0.00040125	-0.00052005	-0.00051058	-0.00045326	-0.00032809	0.00013951	0.00064863
		-0.0021125	-4.5e-05	-1.77e-07	-5.1339e-05	-0.00018559	-0.00030232	-0.00041162	-0.00053921	-0.00054889	-0.00049824	-0.00038276	6.263e-05	0.00055594
		-0.0021031	-5e-05	-2.18e-07	-6.3367e-05	-0.00023172	-0.00038218	-0.0005284	-0.0007149	-0.00079681	-0.0007607	-0.00065906	-0.00021817	0.00029409
		-0.0021125	-5e-05	-2.22e-07	-6.4447e-05	-0.00023603	-0.00039015	-0.00054129	-0.00073868	-0.00084435	-0.00081651	-0.0007269	-0.00031355	0.00017915
		-0.0021125	-4.5e-05	-1.77e-07	-5.1339e-05	-0.00018559	-0.00030232	-0.00041162	-0.00053921	-0.00054889	-0.00049824	-0.00038276	6.263e-05	0.00055594
		-0.0021031	-4.5e-05	-1.74e-07	-5.0474e-05	-0.00018213	-0.00029592	-0.00040125	-0.00052005	-0.00051058	-0.00045326	-0.00032809	0.00013951	0.00064863
		0.0021088	-4e-05	-1.32e-07	-3.7976e-05	-0.00013413	-0.00021259	-0.00027887	-0.00033401	-0.00024185	-0.00016632	-2.194e-05	0.00046259	0.00096174
		0.002085	-4e-05	-1.27e-07	-3.6324e-05	-0.0001275	-0.00020029	-0.0002589	-0.0002971	-0.00016821	-7.995e-05	8.29e-05	0.00060968	0.0011389
		0.002085	-4.5e-05	-1.69e-07	-4.8798e-05	-0.00017544	-0.00028352	-0.00038118	-0.00048301	-0.00043661	-0.00036646	-0.00022263	0.0002877	0.00082721
		0.0021088	-4.5e-05	-1.76e-07	-5.0999e-05	-0.00018423	-0.0002998	-0.00040754	-0.00053165	-0.0005336	-0.00048022	-0.00036074	9.401e-05	0.00059417
		0.0020612	-4e-05	-1.21e-07	-3.4671e-05	-0.00012087	-0.00018798	-0.00023893	-0.00026018	-9.456e-05	6.43e-06	0.00018777	0.00075681	0.001316
		0.002085	-4e-05	-1.27e-07	-3.6324e-05	-0.0001275	-0.00020029	-0.0002589	-0.0002971	-0.00016821	-7.995e-05	8.29e-05	0.00060968	0.0011389
		0.002085	-4.5e-05	-1.69e-07	-4.8798e-05	-0.00017544	-0.00028352	-0.00038118	-0.00048301	-0.00043661	-0.00036646	-0.00022263	0.0002877	0.00082721
		0.0020612	-4.5e-05	-1.61e-07	-4.6597e-05	-0.00016664	-0.00026723	-0.00035481	-0.00043436	-0.0003396	-0.00025267	-8.448e-05	0.00048144	0.0010603
		0.0021088	-5e-05	-2.2e-07	-6.4022e-05	-0.00023433	-0.00038702	-0.00053622	-0.00072928	-0.00082536	-0.00079413	-0.00069954	-0.00027457	0.00022661
		0.002085	-5e-05	-2.11e-07	-6.1273e-05	-0.00022337	-0.00036676	-0.00050346	-0.00066892	-0.00070502	-0.00065297	-0.00052816	-3.428e-05	0.00051556
		0.002085	-4.5e-05	-1.69e-07	-4.8798e-05	-0.00017544	-0.00028352	-0.00038118	-0.00048301	-0.00043661	-0.00036646	-0.00022263	0.0002877	0.00082721
		0.0021088	-4.5e-05	-1.76e-07	-5.0999e-05	-0.00018423	-0.0002998	-0.00040754	-0.00053165	-0.0005336	-0.00048022	-0.00036074	9.401e-05	0.00059417
		0.0020612	-5e-05	-2.02e-07	-5.8523e-05	-0.00021241	-0.00034649	-0.00047069	-0.00060855	-0.00058464	-0.00051178	-0.00035674	0.00020607	0.00080456
		0.002085	-5e-05	-2.11e-07	-6.1273e-05	-0.00022337	-0.00036676	-0.00050346	-0.00066892	-0.00070502	-0.00065297	-0.00052816	-3.428e-05	0.00051556
		0.002085	-4.5e-05	-1.69e-07	-4.8798e-05	-0.00017544	-0.00028352	-0.00038118	-0.00048301	-0.00043661	-0.00036646	-0.00022263	0.0002877	0.00082721
		0.0020612	-4.5e-05	-1.61e-07	-4.6597e-05	-0.00016664	-0.00026723	-0.00035481	-0.00043436	-0.0003396	-0.00025267	-8.448e-05	0.00048144	0.0010603
		-0.0020663	-4e-05	-1.22e-07	-3.5019e-05	-0.00012227	-0.00019056	-0.0002431	-0.00026782	-0.00010959	-1.113e-05	0.00016658	0.00072747	0.0012811
		-0.0020432	-4e-05	-1.17e-07	-3.3448e-05	-0.00011598	-0.00017893	-0.00022434	-0.00023362	-4.31e-05	6.622e-05	0.00025938	0.00085423	0.0014307
		-0.0020432	-4.5e-05	-1.56e-07	-4.4969e-05	-0.00016015	-0.00025526	-0.00033555	-0.00039938	-0.00027186	-0.00017396	9.79e-06	0.00060965	0.001211
		-0.0020663	-4.5e-05	-1.63e-07	-4.7062e-05	-0.0001685	-0.00027066	-0.00036033	-0.00044446	-0.00035944	-0.00027584	-0.00011244	0.00044277	0.0010142
		-0.0020201	-4e-05	-1.12e-07	-3.1879e-05	-0.0001097	-0.0001673	-0.00020559	-0.00019944	2.335e-05	0.00014351	0.00035211	0.0009809	0.0015802
		-0.0020432	-4e-05	-1.17e-07	-3.3448e-05	-0.00011598	-0.00017893	-0.00022434	-0.00023362	-4.31e-05	6.622e-05	0.00025938	0.00085423	0.0014307
		-0.0020432	-4.5e-05	-1.56e-07	-4.4969e-05	-0.00016015	-0.00025526	-0.00033555	-0.00039938	-0.00027186	-0.00017396	9.79e-06	0.00060965	0.001211
		-0.0020201	-4.5e-05	-1.49e-07	-4.2877e-05	-0.00015181	-0.00023987	-0.0003108	-0.00035433	-0.00018434	-7.216e-05	0.00013193	0.0007764	0.0014077
		-0.0020663	-5e-05	-2.04e-07	-5.9104e-05	-0.00021472	-0.00035075	-0.00047755	-0.00062109	-0.00060928	-0.00054056	-0.00039146	0.00015807	0.00074742
		-0.0020432	-5e-05	-1.95e-07	-5.6489e-05	-0.00020432	-0.00033159	-0.00044676	-0.00056514	-0.00050062	-0.00041414	-0.0002398	0.00036507	0.00099136
		-0.0020432	-4.5e-05	-1.56e-07	-4.4969e-05	-0.00016015	-0.00025526	-0.00033555	-0.00039938	-0.00027186	-0.00017396	9.79e-06	0.00060965	0.001211
		-0.0020663	-4.5e-05	-1.63e-07	-4.7062e-05	-0.0001685	-0.00027066	-0.00036033	-0.00044446	-0.00035944	-0.00027584	-0.00011244	0.00044277	0.0010142
		-0.0020201	-5e-05	-1.86e-07	-5.3875e-05	-0.00019392	-0.00031244	-0.000416	-0.00050923	-0.00039203	-0.00028783	-8.826e-05	0.00057191	0.0012351
		-0.0020432	-5e-05	-1.95e-07	-5.6489e-05	-0.00020432	-0.00033159	-0.00044676	-0.00056514	-0.00050062	-0.00041414	-0.0002398	0.00036507	0.00099136
		-0.0020432	-4.5e-05	-1.56e-07	-4.4969e-05	-0.00016015	-0.00025526	-0.00033555	-0.00039938	-0.00027186	-0.00017396	9.79e-06	0.00060965	0.001211
		-0.0020201	-4.5e-05	-1.49e-07	-4.2877e-05	-0.00015181	-0.00023987	-0.0003108	-0.00035433	-0.00018434	-7.216e-05	0.00013193	0.0007764	0.0014077
		0.0020612	-4e-05	-1.21e-07	-3.4671e-05	-0.00012087	-0.00018798	-0.00023893	-0.00026018	-9.456e-05	6.43e-06	0.00018777	0.00075681	0.001316
		0.0020376	-4e-05	-1.16e-07	-3.3072e-05	-0.00011448	-0.00017614	-0.00021986	-0.00022546	-2.73e-05	8.458e-05	0.00028138	0.00088421	0.001466
		0.0020376	-4.5e-05	-1.54e-07	-4.4467e-05	-0.00015815	-0.00025157	-0.00032963	-0.00038863	-0.00025104	-0.00014977	3.878e-05	0.00064914	0.0012575
		0.0020612	-4.5e-05	-1.61e-07	-4.6597e-05	-0.00016664	-0.00026723	-0.00035481	-0.00043436	-0.0003396	-0.00025267	-8.448e-05	0.00048144	0.0010603
		0.0020141	-4e-05	-1.1e-07	-3.1473e-05	-0.00010808	-0.00016431	-0.00020079	-0.00019076	3.994e-05	0.00016271	0.00037497	0.0010116	0.001616
		0.0020376	-4e-05	-1.16e-07	-3.3072e-05	-0.00011448	-0.00017614	-0.00021986	-0.00022546	-2.73e-05	8.458e-05	0.00028138	0.00088421	0.001466
		0.0020376	-4.5e-05	-1.54e-07	-4.4467e-05	-0.00015815	-0.00025157	-0.00032963	-0.00038863	-0.00025104	-0.00014977	3.878e-05	0.00064914	0.0012575
		0.0020141	-4.5e-05	-1.47e-07	-4.2337e-05	-0.00014966	-0.00023591	-0.00030446	-0.0003429	-0.0001625	-4.688e-05	0.00016203	0.00081682	0.0014547
		0.0020612	-5e-05	-2.02e-07	-5.8523e-05	-0.00021241	-0.00034649	-0.00047069	-0.00060855	-0.00058464	-0.00051178	-0.00035674	0.00020607	0.00080456
		0.0020376	-5e-05	-1.93e-07	-5.5862e-05	-0.00020182	-0.000327	-0.00043941	-0.00055179	-0.00047478	-0.00038412	-0.00020381	0.00041407	0.001049
		0.0020376	-4.5e-05	-1.54e-07	-4.4467e-05	-0.00015815	-0.00025157	-0.00032963	-0.00038863	-0.00025104	-0.00014977	3.878e-05	0.00064914	0.0012575
		0.0020612	-4.5e-05	-1.61e-07	-4.6597e-05	-0.00016664	-0.00026723	-0.00035481	-0.00043436	-0.0003396	-0.00025267	-8.448e-05	0.00048144	0.0010603
		0.0020141	-5e-05	-1.84e-07	-5.3201e-05	-0.00019124	-0.00030752	-0.00040813	-0.00049505	-0.00036493	-0.00025647	-5.091e-05	0.00062205	0.0012935
		0.0020376	-5e-05	-1.93e-07	-5.5862e-05	-0.00020182	-0.000327	-0.00043941	-0.00055179	-0.00047478	-0.00038412	-0.00020381	0.00041407	0.001049
		0.0020376	-4.5e-05	-1.54e-07	-4.4467e-05	-0.00015815	-0.00025157	-0.00032963	-0.00038863	-0.00025104	-0.00014977	3.878e-05	0.00064914	0.0012575
		0.0020141	-4.5e-05	-1.47e-07	-4.2337e-05	-0.00014966	-0.00023591	-0.00030446	-0.0003429	-0.0001625	-4.688e-05	0.00016203	0.00081682	0.0014547
		0.0020141	-4e-05	-1.1e-07	-3.1473e-05	-0.00010808	-0.00016431	-0.00020079	-0.00019076	3.994e-05	0.00016271	0.00037497	0.0010116	0.001616
		0.0019907	-4e-05	-1.05e-07	-2.9927e-05	-0.00010191	-0.00015294	-0.0001826	-0.00015816	0.00010124	0.00023328	0.00045837	0.0011217	0.0017426
		0.0019907	-4.5e-05	-1.4e-07	-4.0278e-05	-0.00014147	-0.00022087	-0.00028045	-0.00029996	-8.179e-05	4.603e-05	0.00027183	0.0009617	0.0016212
		0.0020141	-4.5e-05	-1.47e-07	-4.2337e-05	-0.00014966	-0.00023591	-0.00030446	-0.0003429	-0.0001625	-4.688e-05	0.00016203	0.00081682	0.0014547
		0.0019673	-4e-05	-1e-07	-2.8379e-05	-9.5725e-05	-0.00014156	-0.00016439	-0.00012553	0.00016262	0.00030393	0.00054186	0.0012319	0.0018694
		0.0019907	-4e-05	-1.05e-07	-2.9927e-05	-0.00010191	-0.00015294	-0.0001826	-0.00015816	0.00010124	0.00023328	0.00045837	0.0011217	0.0017426
		0.0019907	-4.5e-05	-1.4e-07	-4.0278e-05	-0.00014147	-0.00022087	-0.00028045	-0.00029996	-8.179e-05	4.603e-05	0.00027183	0.0009617	0.0016212
		0.0019673	-4.5e-05	-1.33e-07	-3.8216e-05	-0.00013327	-0.00020581	-0.00025641	-0.00025697	-9.9e-07	0.00013904	0.00038174	0.0011067	0.0017879
		0.0020141	-5e-05	-1.84e-07	-5.3201e-05	-0.00019124	-0.00030752	-0.00040813	-0.00049505	-0.00036493	-0.00025647	-5.091e-05	0.00062205	0.0012935
		0.0019907	-5e-05	-1.75e-07	-5.0628e-05	-0.00018103	-0.0002888	-0.0003783	-0.00044177	-0.00026482	-0.00014122	8.529e-05	0.0008017	0.0014998
		0.0019907	-4.5e-05	-1.4e-07	-4.0278e-05	-0.00014147	-0.00022087	-0.00028045	-0.00029996	-8.179e-05	4.603e-05	0.00027183	0.0009617	0.0016212
		0.0020141	-4.5e-05	-1.47e-07	-4.2337e-05	-0.00014966	-0.00023591	-0.00030446	-0.0003429	-0.0001625	-4.688e-05	0.00016203	0.00081682	0.0014547
		0.0019673	-5e-05	-1.66e-07	-4.8052e-05	-0.0001708	-0.00027006	-0.00034843	-0.00038842	-0.0001646	-2.585e-05	0.00022162	0.00098152	0.0017064
		0.0019907	-5e-05	-1.75e-07	-5.0628e-05	-0.00018103	-0.0002888	-0.0003783	-0.00044177	-0.00026482	-0.00014122	8.529e-05	0.0008017	0.0014998
		0.0019907	-4.5e-05	-1.4e-07	-4.0278e-05	-0.00014147	-0.00022087	-0.00028045	-0.00029996	-8.179e-05	4.603e-05	0.00027183	0.0009617	0.0016212
		0.0019673	-4.5e-05	-1.33e-07	-3.8216e-05	-0.00013327	-0.00020581	-0.00025641	-0.00025697	-9.9e-07	0.00013904	0.00038174	0.0011067	0.0017879
		-0.0020201	-4e-05	-1.12e-07	-3.1879e-05	-0.0001097	-0.0001673	-0.00020559	-0.00019944	2.335e-05	0.00014351	0.00035211	0.0009809	0.0015802
		-0.0019972	-4e-05	-1.07e-07	-3.0358e-05	-0.00010363	-0.00015611	-0.00018767	-0.00016725	8.413e-05	0.00021358	0.00043507	0.0010909	0.0017071
		-0.0019972	-4.5e-05	-1.42e-07	-4.0852e-05	-0.00014375	-0.00022507	-0.00028715	-0.00031194	-0.00010433	2.007e-05	0.00024113	0.00092111	0.0015745
		-0.0020201	-4.5e-05	-1.49e-07	-4.2877e-05	-0.00015181	-0.00023987	-0.0003108	-0.00035433	-0.00018434	-7.216e-05	0.00013193	0.0007764	0.0014077
		-0.0019744	-4e-05	-1.01e-07	-2.8838e-05	-9.7556e-05	-0.00014492	-0.00016976	-0.00013507	0.0001449	0.00028361	0.00051799	0.0012008	0.001834
		-0.0019972	-4e-05	-1.07e-07	-3.0358e-05	-0.00010363	-0.00015611	-0.00018767	-0.00016725	8.413e-05	0.00021358	0.00043507	0.0010909	0.0017071
		-0.0019972	-4.5e-05	-1.42e-07	-4.0852e-05	-0.00014375	-0.00022507	-0.00028715	-0.00031194	-0.00010433	2.007e-05	0.00024113	0.00092111	0.0015745
		-0.0019744	-4.5e-05	-1.35e-07	-3.8828e-05	-0.0001357	-0.00021027	-0.0002635	-0.00026956	-2.434e-05	0.00011227	0.00035029	0.0010658	0.0017413
		-0.0020201	-5e-05	-1.86e-07	-5.3875e-05	-0.00019392	-0.00031244	-0.000416	-0.00050923	-0.00039203	-0.00028783	-8.826e-05	0.00057191	0.0012351
		-0.0019972	-5e-05	-1.78e-07	-5.1346e-05	-0.00018388	-0.00029402	-0.00038662	-0.00045663	-0.00029279	-0.00017343	4.72e-05	0.00075135	0.0014419
		-0.0019972	-4.5e-05	-1.42e-07	-4.0852e-05	-0.00014375	-0.00022507	-0.00028715	-0.00031194	-0.00010433	2.007e-05	0.00024113	0.00092111	0.0015745
		-0.0020201	-4.5e-05	-1.49e-07	-4.2877e-05	-0.00015181	-0.00023987	-0.0003108	-0.00035433	-0.00018434	-7.216e-05	0.00013193	0.0007764	0.0014077
		-0.0019744	-5e-05	-1.69e-07	-4.8818e-05	-0.00017384	-0.00027561	-0.00035725	-0.00040405	-0.00019358	-5.907e-05	0.00018259	0.00093072	0.0016486
		-0.0019972	-5e-05	-1.78e-07	-5.1346e-05	-0.00018388	-0.00029402	-0.00038662	-0.00045663	-0.00029279	-0.00017343	4.72e-05	0.00075135	0.0014419
		-0.0019972	-4.5e-05	-1.42e-07	-4.0852e-05	-0.00014375	-0.00022507	-0.00028715	-0.00031194	-0.00010433	2.007e-05	0.00024113	0.00092111	0.0015745
		-0.0019744	-4.5e-05	-1.35e-07	-3.8828e-05	-0.0001357	-0.00021027	-0.0002635	-0.00026956	-2.434e-05	0.00011227	0.00035029	0.0010658	0.0017413
		-0.0019744	-4e-05	-1.01e-07	-2.8838e-05	-9.7556e-05	-0.00014492	-0.00016976	-0.00013507	0.0001449	0.00028361	0.00051799	0.0012008	0.001834
		-0.0019513	-4e-05	-9.6e-08	-2.7341e-05	-9.159e-05	-0.00013398	-0.00015236	-0.0001043	0.0002013	0.00034801	0.00059322	0.0012975	0.0019431
		-0.0019513	-4.5e-05	-1.29e-07	-3.6833e-05	-0.00012778	-0.00019578	-0.00024053	-0.00022903	4.992e-05	0.00019706	0.00044934	0.001193	0.0018847
		-0.0019744	-4.5e-05	-1.35e-07	-3.8828e-05	-0.0001357	-0.00021027	-0.0002635	-0.00026956	-2.434e-05	0.00011227	0.00035029	0.0010658	0.0017413
		-0.0019283	-4e-05	-9.1e-08	-2.5846e-05	-8.5634e-05	-0.00012305	-0.00013498	-7.358e-05	0.00025762	0.00041233	0.00066834	0.0013941	0.002052
		-0.0019513	-4e-05	-9.6e-08	-2.7341e-05	-9.159e-05	-0.00013398	-0.00015236	-0.0001043	0.0002013	0.00034801	0.00059322	0.0012975	0.0019431
		-0.0019513	-4.5e-05	-1.29e-07	-3.6833e-05	-0.00012778	-0.00019578	-0.00024053	-0.00022903	4.992e-05	0.00019706	0.00044934	0.001193	0.0018847
		-0.0019283	-4.5e-05	-1.22e-07	-3.4842e-05	-0.00011987	-0.00018132	-0.00021759	-0.00018855	0.00012407	0.00028173	0.00054824	0.0013202	0.0020279
		-0.0019744	-5e-05	-1.69e-07	-4.8818e-05	-0.00017384	-0.00027561	-0.00035725	-0.00040405	-0.00019358	-5.907e-05	0.00018259	0.00093072	0.0016486
		-0.0019513	-5e-05	-1.61e-07	-4.6326e-05	-0.00016397	-0.00025759	-0.0003287	-0.00035375	-0.00010147	4.611e-05	0.00030545	0.0010886	0.0018263
		-0.0019513	-4.5e-05	-1.29e-07	-3.6833e-05	-0.00012778	-0.00019578	-0.00024053	-0.00022903	4.992e-05	0.00019706	0.00044934	0.001193	0.0018847
		-0.0019744	-4.5e-05	-1.35e-07	-3.8828e-05	-0.0001357	-0.00021027	-0.0002635	-0.00026956	-2.434e-05	0.00011227	0.00035029	0.0010658	0.0017413
		-0.0019283	-5e-05	-1.52e-07	-4.3838e-05	-0.00015411	-0.00023959	-0.0003002	-0.00030352	-9.49e-06	0.00015114	0.00042814	0.0012462	0.0020038
		-0.0019513	-5e-05	-1.61e-07	-4.6326e-05	-0.00016397	-0.00025759	-0.0003287	-0.00035375	-0.00010147	4.611e-05	0.00030545	0.0010886	0.0018263
		-0.0019513	-4.5e-05	-1.29e-07	-3.6833e-05	-0.00012778	-0.00019578	-0.00024053	-0.00022903	4.992e-05	0.00019706	0.00044934	0.001193	0.0018847
		-0.0019283	-4.5e-05	-1.22e-07	-3.4842e-05	-0.00011987	-0.00018132	-0.00021759	-0.00018855	0.00012407	0.00028173	0.00054824	0.0013202	0.0020279
		0.0019673	-4e-05	-1e-07	-2.8379e-05	-9.5725e-05	-0.00014156	-0.00016439	-0.00012553	0.00016262	0.00030393	0.00054186	0.0012319	0.0018694
		0.0019441	-4e-05	-9.5e-08	-2.6875e-05	-8.9736e-05	-0.00013058	-0.00014695	-9.476e-05	0.00021875	0.00036792	0.00061645	0.0013273	0.0019766
		0.0019441	-4.5e-05	-1.26e-07	-3.6213e-05	-0.00012532	-0.00019128	-0.00023339	-0.00021645	7.29e-05	0.00022328	0.00047994	0.0012323	0.0019289
		0.0019673	-4.5e-05	-1.33e-07	-3.8216e-05	-0.00013327	-0.00020581	-0.00025641	-0.00025697	-9.9e-07	0.00013904	0.00038174	0.0011067	0.0017879
		0.0019208	-4e-05	-9e-08	-2.537e-05	-8.3743e-05	-0.00011959	-0.0001295	-6.398e-05	0.0002749	0.00043194	0.00069107	0.0014228	0.0020839
		0.0019441	-4e-05	-9.5e-08	-2.6875e-05	-8.9736e-05	-0.00013058	-0.00014695	-9.476e-05	0.00021875	0.00036792	0.00061645	0.0013273	0.0019766
		0.0019441	-4.5e-05	-1.26e-07	-3.6213e-05	-0.00012532	-0.00019128	-0.00023339	-0.00021645	7.29e-05	0.00022328	0.00047994	0.0012323	0.0019289
		0.0019208	-4.5e-05	-1.2e-07	-3.4209e-05	-0.00011736	-0.00017674	-0.00021035	-0.00017591	0.00014682	0.00030757	0.00057818	0.0013579	0.0020699
		0.0019673	-5e-05	-1.66e-07	-4.8052e-05	-0.0001708	-0.00027006	-0.00034843	-0.00038842	-0.0001646	-2.585e-05	0.00022162	0.00098152	0.0017064
		0.0019441	-5e-05	-1.58e-07	-4.5551e-05	-0.0001609	-0.00025198	-0.00031983	-0.00033814	-7.295e-05	7.865e-05	0.00034343	0.0011373	0.0018811
		0.0019441	-4.5e-05	-1.26e-07	-3.6213e-05	-0.00012532	-0.00019128	-0.00023339	-0.00021645	7.29e-05	0.00022328	0.00047994	0.0012323	0.0019289
		0.0019673	-4.5e-05	-1.33e-07	-3.8216e-05	-0.00013327	-0.00020581	-0.00025641	-0.00025697	-9.9e-07	0.00013904	0.00038174	0.0011067	0.0017879
		0.0019208	-5e-05	-1.5e-07	-4.3048e-05	-0.00015098	-0.00023389	-0.00029121	-0.00028783	1.875e-05	0.0001832	0.00046529	0.001293	0.0020559
		0.0019441	-5e-05	-1.58e-07	-4.5551e-05	-0.0001609	-0.00025198	-0.00031983	-0.00033814	-7.295e-05	7.865e-05	0.00034343	0.0011373	0.0018811
		0.0019441	-4.5e-05	-1.26e-07	-3.6213e-05	-0.00012532	-0.00019128	-0.00023339	-0.00021645	7.29e-05	0.00022328	0.00047994	0.0012323	0.0019289
		0.0019208	-4.5e-05	-1.2e-07	-3.4209e-05	-0.00011736	-0.00017674	-0.00021035	-0.00017591	0.00014682	0.00030757	0.00057818	0.0013579	0.0020699
		-0.0019283	-4e-05	-9.1e-08	-2.5846e-05	-8.5634e-05	-0.00012305	-0.00013498	-7.358e-05	0.00025762	0.00041233	0.00066834	0.0013941	0.002052
		-0.0019052	-4e-05	-8.6e-08	-2.4387e-05	-7.9838e-05	-0.00011247	-0.00011827	-4.45e-05	0.00030932	0.00047078	0.00073569	0.001478	0.0021444
		-0.0019052	-4.5e-05	-1.15e-07	-3.29e-05	-0.00011218	-0.00016731	-0.00019553	-0.00015025	0.00019213	0.0003587	0.00063691	0.0014306	0.0021494
		-0.0019283	-4.5e-05	-1.22e-07	-3.4842e-05	-0.00011987	-0.00018132	-0.00021759	-0.00018855	0.00012407	0.00028173	0.00054824	0.0013202	0.0020279
		-0.0018822	-4e-05	-8.2e-08	-2.2931e-05	-7.4048e-05	-0.00010189	-0.00010158	-1.546e-05	0.00036096	0.00052919	0.00080297	0.0015618	0.0022366
		-0.0019052	-4e-05	-8.6e-08	-2.4387e-05	-7.9838e-05	-0.00011247	-0.00011827	-4.45e-05	0.00030932	0.00047078	0.00073569	0.001478	0.0021444
		-0.0019052	-4.5e-05	-1.15e-07	-3.29e-05	-0.00011218	-0.00016731	-0.00019553	-0.00015025	0.00019213	0.0003587	0.00063691	0.0014306	0.0021494
		-0.0018822	-4.5e-05	-1.09e-07	-3.096e-05	-0.0001045	-0.00015332	-0.0001735	-0.00011199	0.00026012	0.00043559	0.00072549	0.0015409	0.0022708
		-0.0019283	-5e-05	-1.52e-07	-4.3838e-05	-0.00015411	-0.00023959	-0.0003002	-0.00030352	-9.49e-06	0.00015114	0.00042814	0.0012462	0.0020038
		-0.0019052	-5e-05	-1.44e-07	-4.1413e-05	-0.00014452	-0.00022216	-0.00027279	-0.00025599	7.493e-05	0.00024661	0.00053813	0.0013831	0.0021544
		-0.0019052	-4.5e-05	-1.15e-07	-3.29e-05	-0.00011218	-0.00016731	-0.00019553	-0.00015025	0.00019213	0.0003587	0.00063691	0.0014306	0.0021494
		-0.0019283	-4.5e-05	-1.22e-07	-3.4842e-05	-0.00011987	-0.00018132	-0.00021759	-0.00018855	0.00012407	0.00028173	0.00054824	0.0013202	0.0020279
		-0.0018822	-5e-05	-1.36e-07	-3.899e-05	-0.00013495	-0.00020475	-0.00024541	-0.00020851	0.00015927	0.00034199	0.00064801	0.0015199	0.0023049
		-0.0019052	-5e-05	-1.44e-07	-4.1413e-05	-0.00014452	-0.00022216	-0.00027279	-0.00025599	7.493e-05	0.00024661	0.00053813	0.0013831	0.0021544
		-0.0019052	-4.5e-05	-1.15e-07	-3.29e-05	-0.00011218	-0.00016731	-0.00019553	-0.00015025	0.00019213	0.0003587	0.00063691	0.0014306	0.0021494
		-0.0018822	-4.5e-05	-1.09e-07	-3.096e-05	-0.0001045	-0.00015332	-0.0001735	-0.00011199	0.00026012	0.00043559	0.00072549	0.0015409	0.0022708
		0.0019208	-4e-05	-9e-08	-2.537e-05	-8.3743e-05	-0.00011959	-0.0001295	-6.398e-05	0.0002749	0.00043194	0.00069107	0.0014228	0.0020839
		0.0018976	-4e-05	-8.5e-08	-2.3902e-05	-7.7908e-05	-0.00010894	-0.00011272	-3.485e-05	0.00032644	0.00049013	0.00075795	0.0015057	0.0021748
		0.0018976	-4.5e-05	-1.13e-07	-3.2254e-05	-0.00010962	-0.00016266	-0.0001882	-0.00013753	0.00021466	0.00038417	0.00066622	0.001467	0.0021894
		0.0019208	-4.5e-05	-1.2e-07	-3.4209e-05	-0.00011736	-0.00017674	-0.00021035	-0.00017591	0.00014682	0.00030757	0.00057818	0.0013579	0.0020699
		0.0018743	-4e-05	-8e-08	-2.2432e-05	-7.2066e-05	-9.828e-05	-9.591e-05	-5.69e-06	0.00037802	0.00054836	0.00082487	0.0015886	0.0022657
		0.0018976	-4e-05	-8.5e-08	-2.3902e-05	-7.7908e-05	-0.00010894	-0.00011272	-3.485e-05	0.00032644	0.00049013	0.00075795	0.0015057	0.0021748
		0.0018976	-4.5e-05	-1.13e-07	-3.2254e-05	-0.00010962	-0.00016266	-0.0001882	-0.00013753	0.00021466	0.00038417	0.00066622	0.001467	0.0021894
		0.0018743	-4.5e-05	-1.07e-07	-3.0297e-05	-0.00010187	-0.00014855	-0.00016602	-9.913e-05	0.00028255	0.00046082	0.00075431	0.0015761	0.0023089
		0.0019208	-5e-05	-1.5e-07	-4.3048e-05	-0.00015098	-0.00023389	-0.00029121	-0.00028783	1.875e-05	0.0001832	0.00046529	0.001293	0.0020559
		0.0018976	-5e-05	-1.41e-07	-4.0606e-05	-0.00014134	-0.00021637	-0.00026369	-0.00024022	0.00010288	0.0002782	0.00057449	0.0014283	0.002204
		0.0018976	-4.5e-05	-1.13e-07	-3.2254e-05	-0.00010962	-0.00016266	-0.0001882	-0.00013753	0.00021466	0.00038417	0.00066622	0.001467	0.0021894
		0.0019208	-4.5e-05	-1.2e-07	-3.4209e-05	-0.00011736	-0.00017674	-0.00021035	-0.00017591	0.00014682	0.00030757	0.00057818	0.0013579	0.0020699
		0.0018743	-5e-05	-1.33e-07	-3.8162e-05	-0.00013168	-0.00019883	-0.00023614	-0.00019257	0.00018709	0.00037327	0.00068375	0.0015636	0.0023522
		0.0018976	-5e-05	-1.41e-07	-4.0606e-05	-0.00014134	-0.00021637	-0.00026369	-0.00024022	0.00010288	0.0002782	0.00057449	0.0014283	0.002204
		0.0018976	-4.5e-05	-1.13e-07	-3.2254e-05	-0.00010962	-0.00016266	-0.0001882	-0.00013753	0.00021466	0.00038417	0.00066622	0.001467	0.0021894
		0.0018743	-4.5e-05	-1.07e-07	-3.0297e-05	-0.00010187	-0.00014855	-0.00016602	-9.913e-05	0.00028255	0.00046082	0.00075431	0.0015761	0.0023089
		0.0018743	-4e-05	-8e-08	-2.2432e-05	-7.2066e-05	-9.828e-05	-9.591e-05	-5.69e-06	0.00037802	0.00054836	0.00082487	0.0015886	0.0022657
		0.001851	-4e-05	-7.5e-08	-2.1002e-05	-6.6397e-05	-8.798e-05	-7.98e-05	2.183e-05	0.00042519	0.00060109	0.00088461	0.0016602	0.0023422
		0.001851	-4.5e-05	-1e-07	-2.8392e-05	-9.4348e-05	-0.00013492	-0.00014475	-6.288e-05	0.00034465	0.00053024	0.00083296	0.0016704	0.0024097
		0.0018743	-4.5e-05	-1.07e-07	-3.0297e-05	-0.00010187	-0.00014855	-0.00016602	-9.913e-05	0.00028255	0.00046082	0.00075431	0.0015761	0.0023089
		0.0018276	-4e-05	-7e-08	-1.9565e-05	-6.0703e-05	-7.7635e-05	-6.361e-05	4.946e-05	0.00047255	0.00065402	0.00094457	0.001732	0.002419
		0.001851	-4e-05	-7.5e-08	-2.1002e-05	-6.6397e-05	-8.798e-05	-7.98e-05	2.183e-05	0.00042519	0.00060109	0.00088461	0.0016602	0.0023422
		0.001851	-4.5e-05	-1e-07	-2.8392e-05	-9.4348e-05	-0.00013492	-0.00014475	-6.288e-05	0.00034465	0.00053024	0.00083296	0.0016704	0.0024097
		0.0018276	-4.5e-05	-9.4e-08	-2.6479e-05	-8.6792e-05	-0.00012123	-0.00012339	-2.649e-05	0.00040698	0.00059991	0.00091189	0.0017649	0.0025107
		0.0018743	-5e-05	-1.33e-07	-3.8162e-05	-0.00013168	-0.00019883	-0.00023614	-0.00019257	0.00018709	0.00037327	0.00068375	0.0015636	0.0023522
		0.001851	-5e-05	-1.25e-07	-3.5782e-05	-0.0001223	-0.00018186	-0.0002097	-0.00014759	0.00026411	0.00045938	0.00078131	0.0016805	0.0024771
		0.001851	-4.5e-05	-1e-07	-2.8392e-05	-9.4348e-05	-0.00013492	-0.00014475	-6.288e-05	0.00034465	0.00053024	0.00083296	0.0016704	0.0024097
		0.0018743	-4.5e-05	-1.07e-07	-3.0297e-05	-0.00010187	-0.00014855	-0.00016602	-9.913e-05	0.00028255	0.00046082	0.00075431	0.0015761	0.0023089
		0.0018276	-5e-05	-1.17e-07	-3.3393e-05	-0.00011288	-0.00016483	-0.00018316	-0.00010244	0.00034142	0.00054579	0.00087921	0.0017978	0.0026024
		0.001851	-5e-05	-1.25e-07	-3.5782e-05	-0.0001223	-0.00018186	-0.0002097	-0.00014759	0.00026411	0.00045938	0.00078131	0.0016805	0.0024771
		0.001851	-4.5e-05	-1e-07	-2.8392e-05	-9.4348e-05	-0.00013492	-0.00014475	-6.288e-05	0.00034465	0.00053024	0.00083296	0.0016704	0.0024097
		0.0018276	-4.5e-05	-9.4e-08	-2.6479e-05	-8.6792e-05	-0.00012123	-0.00012339	-2.649e-05	0.00040698	0.00059991	0.00091189	0.0017649	0.0025107
		-0.0018822	-4e-05	-8.2e-08	-2.2931e-05	-7.4048e-05	-0.00010189	-0.00010158	-1.546e-05	0.00036096	0.00052919	0.00080297	0.0015618	0.0022366
		-0.0018591	-4e-05	-7.7e-08	-2.1501e-05	-6.8379e-05	-9.1584e-05	-8.544e-05	1.217e-05	0.00040857	0.00058249	0.0008635	0.0016348	0.002315
		-0.0018591	-4.5e-05	-1.02e-07	-2.9056e-05	-9.6973e-05	-0.00013968	-0.00015218	-7.558e-05	0.0003228	0.00050578	0.00080521	0.001637	0.0023739
		-0.0018822	-4.5e-05	-1.09e-07	-3.096e-05	-0.0001045	-0.00015332	-0.0001735	-0.00011199	0.00026012	0.00043559	0.00072549	0.0015409	0.0022708
		-0.001836	-4e-05	-7.2e-08	-2.0072e-05	-6.2711e-05	-8.128e-05	-6.93e-05	3.98e-05	0.00045617	0.00063579	0.00092402	0.0017078	0.0023933
		-0.0018591	-4e-05	-7.7e-08	-2.1501e-05	-6.8379e-05	-9.1584e-05	-8.544e-05	1.217e-05	0.00040857	0.00058249	0.0008635	0.0016348	0.002315
		-0.0018591	-4.5e-05	-1.02e-07	-2.9056e-05	-9.6973e-05	-0.00013968	-0.00015218	-7.558e-05	0.0003228	0.00050578	0.00080521	0.001637	0.0023739
		-0.001836	-4.5e-05	-9.6e-08	-2.7152e-05	-8.945e-05	-0.00012604	-0.00013088	-3.918e-05	0.00038548	0.00057596	0.00088491	0.001733	0.002477
		-0.0018822	-5e-05	-1.36e-07	-3.899e-05	-0.00013495	-0.00020475	-0.00024541	-0.00020851	0.00015927	0.00034199	0.00064801	0.0015199	0.0023049
		-0.0018591	-5e-05	-1.28e-07	-3.6611e-05	-0.00012557	-0.00018778	-0.00021893	-0.00016333	0.00023704	0.00042907	0.00074691	0.0016391	0.0024327
		-0.0018591	-4.5e-05	-1.02e-07	-2.9056e-05	-9.6973e-05	-0.00013968	-0.00015218	-7.558e-05	0.0003228	0.00050578	0.00080521	0.001637	0.0023739
		-0.0018822	-4.5e-05	-1.09e-07	-3.096e-05	-0.0001045	-0.00015332	-0.0001735	-0.00011199	0.00026012	0.00043559	0.00072549	0.0015409	0.0022708
		-0.001836	-5e-05	-1.2e-07	-3.4232e-05	-0.00011619	-0.00017081	-0.00019245	-0.00011816	0.00031479	0.00051614	0.0008458	0.0017583	0.0025606
		-0.0018591	-5e-05	-1.28e-07	-3.6611e-05	-0.00012557	-0.00018778	-0.00021893	-0.00016333	0.00023704	0.00042907	0.00074691	0.0016391	0.0024327
		-0.0018591	-4.5e-05	-1.02e-07	-2.9056e-05	-9.6973e-05	-0.00013968	-0.00015218	-7.558e-05	0.0003228	0.00050578	0.00080521	0.001637	0.0023739
		-0.001836	-4.5e-05	-9.6e-08	-2.7152e-05	-8.945e-05	-0.00012604	-0.00013088	-3.918e-05	0.00038548	0.00057596	0.00088491	0.001733	0.002477
		0.0018101	-4e-05	-6.7e-08	-1.851e-05	-5.6531e-05	-7.0091e-05	-5.19e-05	6.912e-05	0.00050518	0.00069013	0.00098487	0.0017788	0.0024677
		0.0018276	-4e-05	-7e-08	-1.9565e-05	-6.0703e-05	-7.7635e-05	-6.361e-05	4.946e-05	0.00047255	0.00065402	0.00094457	0.001732	0.002419
		0.0018276	-4.5e-05	-9.4e-08	-2.6479e-05	-8.6792e-05	-0.00012123	-0.00012339	-2.649e-05	0.00040698	0.00059991	0.00091189	0.0017649	0.0025107
		0.0018101	-4.5e-05	-8.9e-08	-2.5071e-05	-8.1243e-05	-0.00011123	-0.00010789	-5.4e-07	0.00045002	0.00064752	0.00096505	0.0018266	0.0025749
		0.0018276	-5e-05	-1.17e-07	-3.3393e-05	-0.00011288	-0.00016483	-0.00018316	-0.00010244	0.00034142	0.00054579	0.00087921	0.0017978	0.0026024
		0.0018101	-5e-05	-1.11e-07	-3.1632e-05	-0.00010595	-0.00015237	-0.00016389	-7.021e-05	0.00039485	0.00060492	0.00094523	0.0018743	0.002682
		0.0018101	-4.5e-05	-8.9e-08	-2.5071e-05	-8.1243e-05	-0.00011123	-0.00010789	-5.4e-07	0.00045002	0.00064752	0.00096505	0.0018266	0.0025749
		0.0018276	-4.5e-05	-9.4e-08	-2.6479e-05	-8.6792e-05	-0.00012123	-0.00012339	-2.649e-05	0.00040698	0.00059991	0.00091189	0.0017649	0.0025107
		0.0018101	-4e-05	-6.7e-08	-1.851e-05	-5.6531e-05	-7.0091e-05	-5.19e-05	6.912e-05	0.00050518	0.00069013	0.00098487	0.0017788	0.0024677
		0.0018039	-4e-05	-6.6e-08	-1.8141e-05	-5.5074e-05	-6.7457e-05	-4.782e-05	7.597e-05	0.00051652	0.00070267	0.00099886	0.0017949	0.0024845
		0.0018039	-4.5e-05	-8.7e-08	-2.4578e-05	-7.9303e-05	-0.00010773	-0.00010249	8.5e-06	0.00046499	0.00066408	0.00098352	0.0018479	0.0025971
		0.0018101	-4.5e-05	-8.9e-08	-2.5071e-05	-8.1243e-05	-0.00011123	-0.00010789	-5.4e-07	0.00045002	0.00064752	0.00096505	0.0018266	0.0025749
		0.0017801	-4e-05	-6.1e-08	-1.6716e-05	-4.9441e-05	-5.7279e-05	-3.203e-05	0.00010242	0.00056031	0.00075108	0.0010528	0.0018573	0.0025494
		0.0018039	-4e-05	-6.6e-08	-1.8141e-05	-5.5074e-05	-6.7457e-05	-4.782e-05	7.597e-05	0.00051652	0.00070267	0.00099886	0.0017949	0.0024845
		0.0018039	-4.5e-05	-8.7e-08	-2.4578e-05	-7.9303e-05	-0.00010773	-0.00010249	8.5e-06	0.00046499	0.00066408	0.00098352	0.0018479	0.0025971
		0.0017801	-4.5e-05	-8.1e-08	-2.2675e-05	-7.1807e-05	-9.4228e-05	-8.159e-05	4.343e-05	0.00052276	0.00072795	0.0010547	0.0019302	0.0026826
		0.0018101	-5e-05	-1.11e-07	-3.1632e-05	-0.00010595	-0.00015237	-0.00016389	-7.021e-05	0.00039485	0.00060492	0.00094523	0.0018743	0.002682
		0.0018039	-5e-05	-1.09e-07	-3.1015e-05	-0.00010353	-0.00014801	-0.00015715	-5.896e-05	0.00041345	0.00062549	0.00096817	0.0019009	0.0027096
		0.0018039	-4.5e-05	-8.7e-08	-2.4578e-05	-7.9303e-05	-0.00010773	-0.00010249	8.5e-06	0.00046499	0.00066408	0.00098352	0.0018479	0.0025971
		0.0018101	-4.5e-05	-8.9e-08	-2.5071e-05	-8.1243e-05	-0.00011123	-0.00010789	-5.4e-07	0.00045002	0.00064752	0.00096505	0.0018266	0.0025749
		0.0017801	-5e-05	-1.01e-07	-2.8634e-05	-9.4173e-05	-0.00013118	-0.00013115	-1.555e-05	0.00048521	0.00070482	0.0010566	0.0020031	0.0028158
		0.0018039	-5e-05	-1.09e-07	-3.1015e-05	-0.00010353	-0.00014801	-0.00015715	-5.896e-05	0.00041345	0.00062549	0.00096817	0.0019009	0.0027096
		0.0018039	-4.5e-05	-8.7e-08	-2.4578e-05	-7.9303e-05	-0.00010773	-0.00010249	8.5e-06	0.00046499	0.00066408	0.00098352	0.0018479	0.0025971
		0.0017801	-4.5e-05	-8.1e-08	-2.2675e-05	-7.1807e-05	-9.4228e-05	-8.159e-05	4.343e-05	0.00052276	0.00072795	0.0010547	0.0019302	0.0026826
		-0.001836	-4e-05	-7.2e-08	-2.0072e-05	-6.2711e-05	-8.128e-05	-6.93e-05	3.98e-05	0.00045617	0.00063579	0.00092402	0.0017078	0.0023933
		-0.0018132	-4e-05	-6.7e-08	-1.8703e-05	-5.7296e-05	-7.1481e-05	-5.407e-05	6.543e-05	0.00049894	0.00068318	0.00097707	0.0017696	0.002458
		-0.0018132	-4.5e-05	-9e-08	-2.5328e-05	-8.2261e-05	-0.00011307	-0.00011077	-5.41e-06	0.00044181	0.00063839	0.00095478	0.0018145	0.0025621
		-0.001836	-4.5e-05	-9.6e-08	-2.7152e-05	-8.945e-05	-0.00012604	-0.00013088	-3.918e-05	0.00038548	0.00057596	0.00088491	0.001733	0.002477
		-0.0017905	-4e-05	-6.3e-08	-1.7334e-05	-5.1884e-05	-6.1687e-05	-3.886e-05	9.105e-05	0.0005417	0.00073057	0.0010301	0.0018314	0.0025227
		-0.0018132	-4e-05	-6.7e-08	-1.8703e-05	-5.7296e-05	-7.1481e-05	-5.407e-05	6.543e-05	0.00049894	0.00068318	0.00097707	0.0017696	0.002458
		-0.0018132	-4.5e-05	-9e-08	-2.5328e-05	-8.2261e-05	-0.00011307	-0.00011077	-5.41e-06	0.00044181	0.00063839	0.00095478	0.0018145	0.0025621
		-0.0017905	-4.5e-05	-8.4e-08	-2.3505e-05	-7.5076e-05	-0.00010011	-9.067e-05	2.836e-05	0.00049813	0.00070082	0.0010247	0.0018959	0.0026473
		-0.001836	-5e-05	-1.2e-07	-3.4232e-05	-0.00011619	-0.00017081	-0.00019245	-0.00011816	0.00031479	0.00051614	0.0008458	0.0017583	0.0025606
		-0.0018132	-5e-05	-1.12e-07	-3.1954e-05	-0.00010723	-0.00015466	-0.00016746	-7.624e-05	0.00038468	0.00059361	0.0009325	0.0018594	0.0026662
		-0.0018132	-4.5e-05	-9e-08	-2.5328e-05	-8.2261e-05	-0.00011307	-0.00011077	-5.41e-06	0.00044181	0.00063839	0.00095478	0.0018145	0.0025621
		-0.001836	-4.5e-05	-9.6e-08	-2.7152e-05	-8.945e-05	-0.00012604	-0.00013088	-3.918e-05	0.00038548	0.00057596	0.00088491	0.001733	0.002477
		-0.0017905	-5e-05	-1.05e-07	-2.9677e-05	-9.8269e-05	-0.00013853	-0.00014248	-3.433e-05	0.00045455	0.00067106	0.0010192	0.0019604	0.0027719
		-0.0018132	-5e-05	-1.12e-07	-3.1954e-05	-0.00010723	-0.00015466	-0.00016746	-7.624e-05	0.00038468	0.00059361	0.0009325	0.0018594	0.0026662
		-0.0018132	-4.5e-05	-9e-08	-2.5328e-05	-8.2261e-05	-0.00011307	-0.00011077	-5.41e-06	0.00044181	0.00063839	0.00095478	0.0018145	0.0025621
		-0.0017905	-4.5e-05	-8.4e-08	-2.3505e-05	-7.5076e-05	-0.00010011	-9.067e-05	2.836e-05	0.00049813	0.00070082	0.0010247	0.0018959	0.0026473
		0.0017801	-4e-05	-6.1e-08	-1.6716e-05	-4.9441e-05	-5.7279e-05	-3.203e-05	0.00010242	0.00056031	0.00075108	0.0010528	0.0018573	0.0025494
		0.0017559	-4e-05	-5.6e-08	-1.5304e-05	-4.3876e-05	-4.727e-05	-1.664e-05	0.00012779	0.00060097	0.00079556	0.0011017	0.0019119	0.0026045
		0.0017559	-4.5e-05	-7.5e-08	-2.08e-05	-6.4441e-05	-8.1015e-05	-6.13e-05	7.682e-05	0.00057626	0.0007865	0.0011191	0.0020021	0.0027553
		0.0017801	-4.5e-05	-8.1e-08	-2.2675e-05	-7.1807e-05	-9.4228e-05	-8.159e-05	4.343e-05	0.00052276	0.00072795	0.0010547	0.0019302	0.0026826
		0.0017318	-4e-05	-5.1e-08	-1.3895e-05	-3.8321e-05	-3.7282e-05	-1.27e-06	0.00015309	0.00064146	0.00083983	0.0011503	0.001966	0.0026592
		0.0017559	-4e-05	-5.6e-08	-1.5304e-05	-4.3876e-05	-4.727e-05	-1.664e-05	0.00012779	0.00060097	0.00079556	0.0011017	0.0019119	0.0026045
		0.0017559	-4.5e-05	-7.5e-08	-2.08e-05	-6.4441e-05	-8.1015e-05	-6.13e-05	7.682e-05	0.00057626	0.0007865	0.0011191	0.0020021	0.0027553
		0.0017318	-4.5e-05	-6.8e-08	-1.8928e-05	-5.7083e-05	-6.7819e-05	-4.105e-05	0.00011012	0.00062955	0.00084479	0.0011831	0.0020735	0.0028274
		0.0017801	-5e-05	-1.01e-07	-2.8634e-05	-9.4173e-05	-0.00013118	-0.00013115	-1.555e-05	0.00048521	0.00070482	0.0010566	0.0020031	0.0028158
		0.0017559	-5e-05	-9.3e-08	-2.6297e-05	-8.5007e-05	-0.00011476	-0.00010597	2.584e-05	0.00055155	0.00077743	0.0011365	0.0020923	0.0029061
		0.0017559	-4.5e-05	-7.5e-08	-2.08e-05	-6.4441e-05	-8.1015e-05	-6.13e-05	7.682e-05	0.00057626	0.0007865	0.0011191	0.0020021	0.0027553
		0.0017801	-4.5e-05	-8.1e-08	-2.2675e-05	-7.1807e-05	-9.4228e-05	-8.159e-05	4.343e-05	0.00052276	0.00072795	0.0010547	0.0019302	0.0026826
		0.0017318	-5e-05	-8.5e-08	-2.396e-05	-7.5846e-05	-9.8357e-05	-8.082e-05	6.714e-05	0.00061765	0.00084974	0.0012159	0.0021809	0.0029956
		0.0017559	-5e-05	-9.3e-08	-2.6297e-05	-8.5007e-05	-0.00011476	-0.00010597	2.584e-05	0.00055155	0.00077743	0.0011365	0.0020923	0.0029061
		0.0017559	-4.5e-05	-7.5e-08	-2.08e-05	-6.4441e-05	-8.1015e-05	-6.13e-05	7.682e-05	0.00057626	0.0007865	0.0011191	0.0020021	0.0027553
		0.0017318	-4.5e-05	-6.8e-08	-1.8928e-05	-5.7083e-05	-6.7819e-05	-4.105e-05	0.00011012	0.00062955	0.00084479	0.0011831	0.0020735	0.0028274
		-0.0017905	-4e-05	-6.3e-08	-1.7334e-05	-5.1884e-05	-6.1687e-05	-3.886e-05	9.105e-05	0.0005417	0.00073057	0.0010301	0.0018314	0.0025227
		-0.0017685	-4e-05	-5.8e-08	-1.6043e-05	-4.6789e-05	-5.2513e-05	-2.471e-05	0.00011446	0.00057952	0.00077205	0.0010758	0.0018829	0.0025751
		-0.0017685	-4.5e-05	-7.8e-08	-2.1785e-05	-6.8312e-05	-8.7962e-05	-7.198e-05	5.922e-05	0.00054795	0.00075547	0.0010849	0.0019638	0.0027164
		-0.0017905	-4.5e-05	-8.4e-08	-2.3505e-05	-7.5076e-05	-0.00010011	-9.067e-05	2.836e-05	0.00049813	0.00070082	0.0010247	0.0018959	0.0026473
		-0.0017465	-4e-05	-5.4e-08	-1.4748e-05	-4.1684e-05	-4.332e-05	-1.054e-05	0.00013791	0.0006174	0.00081361	0.0011217	0.0019345	0.0026276
		-0.0017685	-4e-05	-5.8e-08	-1.6043e-05	-4.6789e-05	-5.2513e-05	-2.471e-05	0.00011446	0.00057952	0.00077205	0.0010758	0.0018829	0.0025751
		-0.0017685	-4.5e-05	-7.8e-08	-2.1785e-05	-6.8312e-05	-8.7962e-05	-7.198e-05	5.922e-05	0.00054795	0.00075547	0.0010849	0.0019638	0.0027164
		-0.0017465	-4.5e-05	-7.2e-08	-2.0061e-05	-6.1532e-05	-7.5788e-05	-5.326e-05	9.014e-05	0.00059787	0.00081023	0.0011453	0.0020318	0.0027856
		-0.0017905	-5e-05	-1.05e-07	-2.9677e-05	-9.8269e-05	-0.00013853	-0.00014248	-3.433e-05	0.00045455	0.00067106	0.0010192	0.0019604	0.0027719
		-0.0017685	-5e-05	-9.7e-08	-2.7527e-05	-8.9835e-05	-0.00012341	-0.00011925	3.97e-06	0.00051638	0.00073889	0.001094	0.0020447	0.0028577
		-0.0017685	-4.5e-05	-7.8e-08	-2.1785e-05	-6.8312e-05	-8.7962e-05	-7.198e-05	5.922e-05	0.00054795	0.00075547	0.0010849	0.0019638	0.0027164
		-0.0017905	-4.5e-05	-8.4e-08	-2.3505e-05	-7.5076e-05	-0.00010011	-9.067e-05	2.836e-05	0.00049813	0.00070082	0.0010247	0.0018959	0.0026473
		-0.0017465	-5e-05	-9e-08	-2.5373e-05	-8.1381e-05	-0.00010826	-9.597e-05	4.237e-05	0.00057834	0.00080686	0.001169	0.0021291	0.0029436
		-0.0017685	-5e-05	-9.7e-08	-2.7527e-05	-8.9835e-05	-0.00012341	-0.00011925	3.97e-06	0.00051638	0.00073889	0.001094	0.0020447	0.0028577
		-0.0017685	-4.5e-05	-7.8e-08	-2.1785e-05	-6.8312e-05	-8.7962e-05	-7.198e-05	5.922e-05	0.00054795	0.00075547	0.0010849	0.0019638	0.0027164
		-0.0017465	-4.5e-05	-7.2e-08	-2.0061e-05	-6.1532e-05	-7.5788e-05	-5.326e-05	9.014e-05	0.00059787	0.00081023	0.0011453	0.0020318	0.0027856
		0.0017318	-4e-05	-5.1e-08	-1.3895e-05	-3.8321e-05	-3.7282e-05	-1.27e-06	0.00015309	0.00064146	0.00083983	0.0011503	0.001966	0.0026592
		0.0017076	-4e-05	-4.7e-08	-1.2523e-05	-3.2929e-05	-2.7635e-05	1.345e-05	0.0001769	0.00067826	0.00087962	0.0011933	0.0020121	0.0027043
		0.0017076	-4.5e-05	-6.2e-08	-1.7102e-05	-4.9929e-05	-5.5052e-05	-2.161e-05	0.0001415	0.00067806	0.00089725	0.0012398	0.0021343	0.002887
		0.0017318	-4.5e-05	-6.8e-08	-1.8928e-05	-5.7083e-05	-6.7819e-05	-4.105e-05	0.00011012	0.00062955	0.00084479	0.0011831	0.0020735	0.0028274
		0.0016834	-4e-05	-4.2e-08	-1.1154e-05	-2.7547e-05	-1.8005e-05	2.814e-05	0.00020066	0.00071497	0.00091932	0.0012362	0.0020581	0.0027493
		0.0017076	-4e-05	-4.7e-08	-1.2523e-05	-3.2929e-05	-2.7635e-05	1.345e-05	0.0001769	0.00067826	0.00087962	0.0011933	0.0020121	0.0027043
		0.0017076	-4.5e-05	-6.2e-08	-1.7102e-05	-4.9929e-05	-5.5052e-05	-2.161e-05	0.0001415	0.00067806	0.00089725	0.0012398	0.0021343	0.002887
		0.0016834	-4.5e-05	-5.6e-08	-1.5279e-05	-4.2786e-05	-4.2307e-05	-2.21e-06	0.00017281	0.00072645	0.00094959	0.0012964	0.002195	0.0029464
		0.0017318	-5e-05	-8.5e-08	-2.396e-05	-7.5846e-05	-9.8357e-05	-8.082e-05	6.714e-05	0.00061765	0.00084974	0.0012159	0.0021809	0.0029956
		0.0017076	-5e-05	-7.8e-08	-2.1681e-05	-6.6928e-05	-8.247e-05	-5.667e-05	0.00010609	0.00067786	0.00091489	0.0012863	0.0022566	0.0030697
		0.0017076	-4.5e-05	-6.2e-08	-1.7102e-05	-4.9929e-05	-5.5052e-05	-2.161e-05	0.0001415	0.00067806	0.00089725	0.0012398	0.0021343	0.002887
		0.0017318	-4.5e-05	-6.8e-08	-1.8928e-05	-5.7083e-05	-6.7819e-05	-4.105e-05	0.00011012	0.00062955	0.00084479	0.0011831	0.0020735	0.0028274
		0.0016834	-5e-05	-7e-08	-1.9404e-05	-5.8026e-05	-6.6609e-05	-3.256e-05	0.00014497	0.00073793	0.00097987	0.0013565	0.002332	0.0031436
		0.0017076	-5e-05	-7.8e-08	-2.1681e-05	-6.6928e-05	-8.247e-05	-5.667e-05	0.00010609	0.00067786	0.00091489	0.0012863	0.0022566	0.0030697
		0.0017076	-4.5e-05	-6.2e-08	-1.7102e-05	-4.9929e-05	-5.5052e-05	-2.161e-05	0.0001415	0.00067806	0.00089725	0.0012398	0.0021343	0.002887
		0.0016834	-4.5e-05	-5.6e-08	-1.5279e-05	-4.2786e-05	-4.2307e-05	-2.21e-06	0.00017281	0.00072645	0.00094959	0.0012964	0.002195	0.0029464
		-0.0017465	-4e-05	-5.4e-08	-1.4748e-05	-4.1684e-05	-4.332e-05	-1.054e-05	0.00013791	0.0006174	0.00081361	0.0011217	0.0019345	0.0026276
		-0.0017257	-4e-05	-5e-08	-1.3552e-05	-3.6976e-05	-3.4878e-05	2.39e-06	0.00015898	0.00065045	0.00084951	0.0011607	0.001977	0.0026698
		-0.0017257	-4.5e-05	-6.7e-08	-1.8477e-05	-5.532e-05	-6.4673e-05	-3.626e-05	0.00011782	0.00064136	0.00085752	0.0011968	0.002088	0.0028415
		-0.0017465	-4.5e-05	-7.2e-08	-2.0061e-05	-6.1532e-05	-7.5788e-05	-5.326e-05	9.014e-05	0.00059787	0.00081023	0.0011453	0.0020318	0.0027856
		-0.0017039	-4e-05	-4.6e-08	-1.2303e-05	-3.2061e-05	-2.6067e-05	1.587e-05	0.00018095	0.00068486	0.00088688	0.0012013	0.0020212	0.0027136
		-0.0017257	-4e-05	-5e-08	-1.3552e-05	-3.6976e-05	-3.4878e-05	2.39e-06	0.00015898	0.00065045	0.00084951	0.0011607	0.001977	0.0026698
		-0.0017257	-4.5e-05	-6.7e-08	-1.8477e-05	-5.532e-05	-6.4673e-05	-3.626e-05	0.00011782	0.00064136	0.00085752	0.0011968	0.002088	0.0028415
		-0.0017039	-4.5e-05	-6.1e-08	-1.6838e-05	-4.8882e-05	-5.315e-05	-1.864e-05	0.00014656	0.00068658	0.00090671	0.0012504	0.0021466	0.0028997
		-0.0017465	-5e-05	-9e-08	-2.5373e-05	-8.1381e-05	-0.00010826	-9.597e-05	4.237e-05	0.00057834	0.00080686	0.001169	0.0021291	0.0029436
		-0.0017257	-5e-05	-8.3e-08	-2.3403e-05	-7.3663e-05	-9.4468e-05	-7.491e-05	7.665e-05	0.00063226	0.00086552	0.0012329	0.002199	0.0030131
		-0.0017257	-4.5e-05	-6.7e-08	-1.8477e-05	-5.532e-05	-6.4673e-05	-3.626e-05	0.00011782	0.00064136	0.00085752	0.0011968	0.002088	0.0028415
		-0.0017465	-4.5e-05	-7.2e-08	-2.0061e-05	-6.1532e-05	-7.5788e-05	-5.326e-05	9.014e-05	0.00059787	0.00081023	0.0011453	0.0020318	0.0027856
		-0.0017039	-5e-05	-7.7e-08	-2.1372e-05	-6.5704e-05	-8.0234e-05	-5.315e-05	0.00011217	0.00068831	0.00092653	0.0012994	0.002272	0.0030858
		-0.0017257	-5e-05	-8.3e-08	-2.3403e-05	-7.3663e-05	-9.4468e-05	-7.491e-05	7.665e-05	0.00063226	0.00086552	0.0012329	0.002199	0.0030131
		-0.0017257	-4.5e-05	-6.7e-08	-1.8477e-05	-5.532e-05	-6.4673e-05	-3.626e-05	0.00011782	0.00064136	0.00085752	0.0011968	0.002088	0.0028415
		-0.0017039	-4.5e-05	-6.1e-08	-1.6838e-05	-4.8882e-05	-5.315e-05	-1.864e-05	0.00014656	0.00068658	0.00090671	0.0012504	0.0021466	0.0028997
		-0.001696	-4e-05	-4.4e-08	-1.1859e-05	-3.0317e-05	-2.2952e-05	2.061e-05	0.00018855	0.00069645	0.00089937	0.0012147	0.0020354	0.0027273
		-0.0017039	-4e-05	-4.6e-08	-1.2303e-05	-3.2061e-05	-2.6067e-05	1.587e-05	0.00018095	0.00068486	0.00088688	0.0012013	0.0020212	0.0027136
		-0.0017039	-4.5e-05	-6.1e-08	-1.6838e-05	-4.8882e-05	-5.315e-05	-1.864e-05	0.00014656	0.00068658	0.00090671	0.0012504	0.0021466	0.0028997
		-0.001696	-4.5e-05	-5.9e-08	-1.6252e-05	-4.6587e-05	-4.9059e-05	-1.242e-05	0.00015654	0.00070185	0.00092317	0.0012681	0.0021654	0.0029179
		-0.0017039	-5e-05	-7.7e-08	-2.1372e-05	-6.5704e-05	-8.0234e-05	-5.315e-05	0.00011217	0.00068831	0.00092653	0.0012994	0.002272	0.0030858
		-0.001696	-5e-05	-7.4e-08	-2.0644e-05	-6.2857e-05	-7.5166e-05	-4.545e-05	0.00012453	0.00070725	0.00094696	0.0013214	0.0022953	0.0031085
		-0.001696	-4.5e-05	-5.9e-08	-1.6252e-05	-4.6587e-05	-4.9059e-05	-1.242e-05	0.00015654	0.00070185	0.00092317	0.0012681	0.0021654	0.0029179
		-0.0017039	-4.5e-05	-6.1e-08	-1.6838e-05	-4.8882e-05	-5.315e-05	-1.864e-05	0.00014656	0.00068658	0.00090671	0.0012504	0.0021466	0.0028997
		-0.001696	-4e-05	-4.4e-08	-1.1859e-05	-3.0317e-05	-2.2952e-05	2.061e-05	0.00018855	0.00069645	0.00089937	0.0012147	0.0020354	0.0027273
		-0.0016787	-4e-05	-4.1e-08	-1.0898e-05	-2.6544e-05	-1.6226e-05	3.081e-05	0.00020486	0.00072108	0.0009258	0.0012429	0.0020648	0.0027555
		-0.0016787	-4.5e-05	-5.5e-08	-1.4946e-05	-4.1487e-05	-4.0002e-05	1.26e-06	0.00017828	0.00073447	0.00095812	0.0013053	0.0022041	0.0029548
		-0.001696	-4.5e-05	-5.9e-08	-1.6252e-05	-4.6587e-05	-4.9059e-05	-1.242e-05	0.00015654	0.00070185	0.00092317	0.0012681	0.0021654	0.0029179
		-0.0016547	-4e-05	-3.7e-08	-9.561e-06	-2.1299e-05	-6.876e-06	4.499e-05	0.0002275	0.00075521	0.00096239	0.001282	0.0021055	0.0027944
		-0.0016787	-4e-05	-4.1e-08	-1.0898e-05	-2.6544e-05	-1.6226e-05	3.081e-05	0.00020486	0.00072108	0.0009258	0.0012429	0.0020648	0.0027555
		-0.0016787	-4.5e-05	-5.5e-08	-1.4946e-05	-4.1487e-05	-4.0002e-05	1.26e-06	0.00017828	0.00073447	0.00095812	0.0013053	0.0022041	0.0029548
		-0.0016547	-4.5e-05	-4.9e-08	-1.3146e-05	-3.4448e-05	-2.7498e-05	2.016e-05	0.00020832	0.00077957	0.0010065	0.0013569	0.0022577	0.0030059
		-0.001696	-5e-05	-7.4e-08	-2.0644e-05	-6.2857e-05	-7.5166e-05	-4.545e-05	0.00012453	0.00070725	0.00094696	0.0013214	0.0022953	0.0031085
		-0.0016787	-5e-05	-6.9e-08	-1.8995e-05	-5.6429e-05	-6.3779e-05	-2.83e-05	0.0001517	0.00074786	0.00099045	0.0013677	0.0023434	0.0031542
		-0.0016787	-4.5e-05	-5.5e-08	-1.4946e-05	-4.1487e-05	-4.0002e-05	1.26e-06	0.00017828	0.00073447	0.00095812	0.0013053	0.0022041	0.0029548
		-0.001696	-4.5e-05	-5.9e-08	-1.6252e-05	-4.6587e-05	-4.9059e-05	-1.242e-05	0.00015654	0.00070185	0.00092317	0.0012681	0.0021654	0.0029179
		-0.0016547	-5e-05	-6.1e-08	-1.673e-05	-4.7596e-05	-4.8121e-05	-4.68e-06	0.00018913	0.00080394	0.0010505	0.0014317	0.0024098	0.0032175
		-0.0016787	-5e-05	-6.9e-08	-1.8995e-05	-5.6429e-05	-6.3779e-05	-2.83e-05	0.0001517	0.00074786	0.00099045	0.0013677	0.0023434	0.0031542
		-0.0016787	-4.5e-05	-5.5e-08	-1.4946e-05	-4.1487e-05	-4.0002e-05	1.26e-06	0.00017828	0.00073447	0.00095812	0.0013053	0.0022041	0.0029548
		-0.0016547	-4.5e-05	-4.9e-08	-1.3146e-05	-3.4448e-05	-2.7498e-05	2.016e-05	0.00020832	0.00077957	0.0010065	0.0013569	0.0022577	0.0030059
		0.0016834	-4e-05	-4.2e-08	-1.1154e-05	-2.7547e-05	-1.8005e-05	2.814e-05	0.00020066	0.00071497	0.00091932	0.0012362	0.0020581	0.0027493
		0.00166	-4e-05	-3.8e-08	-9.865e-06	-2.2495e-05	-9.013e-06	4.174e-05	0.00022225	0.00074716	0.00095371	0.0012727	0.0020957	0.0027848
		0.00166	-4.5e-05	-5e-08	-1.356e-05	-3.6071e-05	-3.0386e-05	1.578e-05	0.00020131	0.00076893	0.000995	0.0013446	0.0022447	0.0029935
		0.0016834	-4.5e-05	-5.6e-08	-1.5279e-05	-4.2786e-05	-4.2307e-05	-2.21e-06	0.00017281	0.00072645	0.00094959	0.0012964	0.002195	0.0029464
		0.0016366	-4e-05	-3.3e-08	-8.577e-06	-1.7446e-05	-2.6e-08	5.533e-05	0.00024382	0.00077931	0.00098806	0.0013091	0.0021332	0.0028203
		0.00166	-4e-05	-3.8e-08	-9.865e-06	-2.2495e-05	-9.013e-06	4.174e-05	0.00022225	0.00074716	0.00095371	0.0012727	0.0020957	0.0027848
		0.00166	-4.5e-05	-5e-08	-1.356e-05	-3.6071e-05	-3.0386e-05	1.578e-05	0.00020131	0.00076893	0.000995	0.0013446	0.0022447	0.0029935
		0.0016366	-4.5e-05	-4.4e-08	-1.1843e-05	-2.936e-05	-1.8475e-05	3.375e-05	0.00022978	0.00081134	0.0010403	0.0013927	0.0022944	0.0030405
		0.0016834	-5e-05	-7e-08	-1.9404e-05	-5.8026e-05	-6.6609e-05	-3.256e-05	0.00014497	0.00073793	0.00097987	0.0013565	0.002332	0.0031436
		0.00166	-5e-05	-6.3e-08	-1.7256e-05	-4.9647e-05	-5.176e-05	-1.018e-05	0.00018038	0.00079069	0.0010363	0.0014165	0.0023938	0.0032022
		0.00166	-4.5e-05	-5e-08	-1.356e-05	-3.6071e-05	-3.0386e-05	1.578e-05	0.00020131	0.00076893	0.000995	0.0013446	0.0022447	0.0029935
		0.0016834	-4.5e-05	-5.6e-08	-1.5279e-05	-4.2786e-05	-4.2307e-05	-2.21e-06	0.00017281	0.00072645	0.00094959	0.0012964	0.002195	0.0029464
		0.0016366	-5e-05	-5.6e-08	-1.5109e-05	-4.1275e-05	-3.6923e-05	1.218e-05	0.00021575	0.00084338	0.0010926	0.0014763	0.0024555	0.0032607
		0.00166	-5e-05	-6.3e-08	-1.7256e-05	-4.9647e-05	-5.176e-05	-1.018e-05	0.00018038	0.00079069	0.0010363	0.0014165	0.0023938	0.0032022
		0.00166	-4.5e-05	-5e-08	-1.356e-05	-3.6071e-05	-3.0386e-05	1.578e-05	0.00020131	0.00076893	0.000995	0.0013446	0.0022447	0.0029935
		0.0016366	-4.5e-05	-4.4e-08	-1.1843e-05	-2.936e-05	-1.8475e-05	3.375e-05	0.00022978	0.00081134	0.0010403	0.0013927	0.0022944	0.0030405
		-0.0016547	-4e-05	-3.7e-08	-9.561e-06	-2.1299e-05	-6.876e-06	4.499e-05	0.0002275	0.00075521	0.00096239	0.001282	0.0021055	0.0027944
		-0.0016287	-4e-05	-3.2e-08	-8.161e-06	-1.5821e-05	2.842e-06	5.961e-05	0.00025043	0.00078861	0.00099782	0.0013192	0.0021428	0.0028288
		-0.0016287	-4.5e-05	-4.3e-08	-1.1282e-05	-2.7179e-05	-1.4636e-05	3.947e-05	0.00023856	0.00082365	0.0010532	0.001406	0.002307	0.0030516
		-0.0016547	-4.5e-05	-4.9e-08	-1.3146e-05	-3.4448e-05	-2.7498e-05	2.016e-05	0.00020832	0.00077957	0.0010065	0.0013569	0.0022577	0.0030059
		-0.0016027	-4e-05	-2.7e-08	-6.756e-06	-1.0327e-05	1.2589e-05	7.427e-05	0.00027343	0.00082213	0.0010334	0.0013566	0.0021802	0.0028634
		-0.0016287	-4e-05	-3.2e-08	-8.161e-06	-1.5821e-05	2.842e-06	5.961e-05	0.00025043	0.00078861	0.00099782	0.0013192	0.0021428	0.0028288
		-0.0016287	-4.5e-05	-4.3e-08	-1.1282e-05	-2.7179e-05	-1.4636e-05	3.947e-05	0.00023856	0.00082365	0.0010532	0.001406	0.002307	0.0030516
		-0.0016027	-4.5e-05	-3.6e-08	-9.413e-06	-1.9888e-05	-1.734e-06	5.884e-05	0.0002689	0.00086788	0.0011002	0.0014554	0.0023565	0.0030975
		-0.0016547	-5e-05	-6.1e-08	-1.673e-05	-4.7596e-05	-4.8121e-05	-4.68e-06	0.00018913	0.00080394	0.0010505	0.0014317	0.0024098	0.0032175
		-0.0016287	-5e-05	-5.3e-08	-1.4404e-05	-3.8537e-05	-3.2114e-05	1.932e-05	0.00022669	0.00085868	0.0011086	0.0014928	0.0024712	0.0032744
		-0.0016287	-4.5e-05	-4.3e-08	-1.1282e-05	-2.7179e-05	-1.4636e-05	3.947e-05	0.00023856	0.00082365	0.0010532	0.001406	0.002307	0.0030516
		-0.0016547	-4.5e-05	-4.9e-08	-1.3146e-05	-3.4448e-05	-2.7498e-05	2.016e-05	0.00020832	0.00077957	0.0010065	0.0013569	0.0022577	0.0030059
		-0.0016027	-5e-05	-4.5e-08	-1.2071e-05	-2.945e-05	-1.6057e-05	4.34e-05	0.00026438	0.00091362	0.0011669	0.0015542	0.0025329	0.0033316
		-0.0016287	-5e-05	-5.3e-08	-1.4404e-05	-3.8537e-05	-3.2114e-05	1.932e-05	0.00022669	0.00085868	0.0011086	0.0014928	0.0024712	0.0032744
		-0.0016287	-4.5e-05	-4.3e-08	-1.1282e-05	-2.7179e-05	-1.4636e-05	3.947e-05	0.00023856	0.00082365	0.0010532	0.001406	0.002307	0.0030516
		-0.0016027	-4.5e-05	-3.6e-08	-9.413e-06	-1.9888e-05	-1.734e-06	5.884e-05	0.0002689	0.00086788	0.0011002	0.0014554	0.0023565	0.0030975
		0.0016366	-4e-05	-3.3e-08	-8.577e-06	-1.7446e-05	-2.6e-08	5.533e-05	0.00024382	0.00077931	0.00098806	0.0013091	0.0021332	0.0028203
		0.0016261	-4e-05	-3.1e-08	-8.016e-06	-1.5254e-05	3.853e-06	6.115e-05	0.00025289	0.00079234	0.0010018	0.0013235	0.0021473	0.0028332
		0.0016261	-4.5e-05	-4.2e-08	-1.1099e-05	-2.6462e-05	-1.3356e-05	4.141e-05	0.00024171	0.00082849	0.0010584	0.0014117	0.002313	0.0030575
		0.0016366	-4.5e-05	-4.4e-08	-1.1843e-05	-2.936e-05	-1.8475e-05	3.375e-05	0.00022978	0.00081134	0.0010403	0.0013927	0.0022944	0.0030405
		0.0016261	-4e-05	-3.1e-08	-8.016e-06	-1.5254e-05	3.853e-06	6.115e-05	0.00025289	0.00079234	0.0010018	0.0013235	0.0021473	0.0028332
		0.0016111	-4e-05	-2.9e-08	-7.213e-06	-1.2117e-05	9.407e-06	6.947e-05	0.00026585	0.00081096	0.0010215	0.001344	0.0021675	0.0028515
		0.0016111	-4.5e-05	-3.8e-08	-1.0032e-05	-2.2304e-05	-6.012e-06	5.24e-05	0.00025879	0.00085303	0.0010844	0.0014387	0.0023397	0.0030818
		0.0016261	-4.5e-05	-4.2e-08	-1.1099e-05	-2.6462e-05	-1.3356e-05	4.141e-05	0.00024171	0.00082849	0.0010584	0.0014117	0.002313	0.0030575
		0.0015851	-4e-05	-2.4e-08	-5.819e-06	-6.669e-06	1.905e-05	8.392e-05	0.00028833	0.00084316	0.0010554	0.0013794	0.0022022	0.0028831
		0.0016111	-4e-05	-2.9e-08	-7.213e-06	-1.2117e-05	9.407e-06	6.947e-05	0.00026585	0.00081096	0.0010215	0.001344	0.0021675	0.0028515
		0.0016111	-4.5e-05	-3.8e-08	-1.0032e-05	-2.2304e-05	-6.012e-06	5.24e-05	0.00025879	0.00085303	0.0010844	0.0014387	0.0023397	0.0030818
		0.0015851	-4.5e-05	-3.2e-08	-8.171e-06	-1.5053e-05	6.788e-06	7.154e-05	0.00028851	0.00089563	0.0011293	0.0014856	0.0023858	0.0031238
		0.0016366	-5e-05	-5.6e-08	-1.5109e-05	-4.1275e-05	-3.6923e-05	1.218e-05	0.00021575	0.00084338	0.0010926	0.0014763	0.0024555	0.0032607
		0.0016261	-5e-05	-5.2e-08	-1.4183e-05	-3.767e-05	-3.0565e-05	2.168e-05	0.00023053	0.00086464	0.0011151	0.0014998	0.0024787	0.0032818
		0.0016261	-4.5e-05	-4.2e-08	-1.1099e-05	-2.6462e-05	-1.3356e-05	4.141e-05	0.00024171	0.00082849	0.0010584	0.0014117	0.002313	0.0030575
		0.0016366	-4.5e-05	-4.4e-08	-1.1843e-05	-2.936e-05	-1.8475e-05	3.375e-05	0.00022978	0.00081134	0.0010403	0.0013927	0.0022944	0.0030405
		0.0016111	-5e-05	-4.8e-08	-1.2851e-05	-3.249e-05	-2.143e-05	3.534e-05	0.00025173	0.0008951	0.0011472	0.0015334	0.0025119	0.0033121
		0.0016261	-5e-05	-5.2e-08	-1.4183e-05	-3.767e-05	-3.0565e-05	2.168e-05	0.00023053	0.00086464	0.0011151	0.0014998	0.0024787	0.0032818
		0.0016261	-4.5e-05	-4.2e-08	-1.1099e-05	-2.6462e-05	-1.3356e-05	4.141e-05	0.00024171	0.00082849	0.0010584	0.0014117	0.002313	0.0030575
		0.0016111	-4.5e-05	-3.8e-08	-1.0032e-05	-2.2304e-05	-6.012e-06	5.24e-05	0.00025879	0.00085303	0.0010844	0.0014387	0.0023397	0.0030818
		0.0015851	-5e-05	-4e-08	-1.0523e-05	-2.3437e-05	-5.474e-06	5.917e-05	0.0002887	0.00094809	0.0012032	0.0015918	0.0025694	0.0033646
		0.0016111	-5e-05	-4.8e-08	-1.2851e-05	-3.249e-05	-2.143e-05	3.534e-05	0.00025173	0.0008951	0.0011472	0.0015334	0.0025119	0.0033121
		0.0016111	-4.5e-05	-3.8e-08	-1.0032e-05	-2.2304e-05	-6.012e-06	5.24e-05	0.00025879	0.00085303	0.0010844	0.0014387	0.0023397	0.0030818
		0.0015851	-4.5e-05	-3.2e-08	-8.171e-06	-1.5053e-05	6.788e-06	7.154e-05	0.00028851	0.00089563	0.0011293	0.0014856	0.0023858	0.0031238
		-0.0016027	-4e-05	-2.7e-08	-6.756e-06	-1.0327e-05	1.2589e-05	7.427e-05	0.00027343	0.00082213	0.0010334	0.0013566	0.0021802	0.0028634
		-0.0015777	-4e-05	-2.3e-08	-5.449e-06	-5.231e-06	2.1573e-05	8.765e-05	0.00029397	0.00085079	0.0010633	0.0013874	0.0022095	0.0028893
		-0.0015777	-4.5e-05	-3e-08	-7.675e-06	-1.3129e-05	1.0154e-05	7.651e-05	0.00029599	0.0009057	0.0011397	0.0014961	0.0023954	0.0031319
		-0.0016027	-4.5e-05	-3.6e-08	-9.413e-06	-1.9888e-05	-1.734e-06	5.884e-05	0.0002689	0.00086788	0.0011002	0.0014554	0.0023565	0.0030975
		-0.0015527	-4e-05	-1.8e-08	-4.14e-06	-1.26e-07	3.0573e-05	0.00010105	0.00031454	0.0008795	0.0010934	0.0014183	0.0022389	0.0029152
		-0.0015777	-4e-05	-2.3e-08	-5.449e-06	-5.231e-06	2.1573e-05	8.765e-05	0.00029397	0.00085079	0.0010633	0.0013874	0.0022095	0.0028893
		-0.0015777	-4.5e-05	-3e-08	-7.675e-06	-1.3129e-05	1.0154e-05	7.651e-05	0.00029599	0.0009057	0.0011397	0.0014961	0.0023954	0.0031319
		-0.0015527	-4.5e-05	-2.5e-08	-5.934e-06	-6.359e-06	2.2063e-05	9.421e-05	0.00032312	0.00094361	0.0011794	0.001537	0.0024344	0.0031664
		-0.0016027	-5e-05	-4.5e-08	-1.2071e-05	-2.945e-05	-1.6057e-05	4.34e-05	0.00026438	0.00091362	0.0011669	0.0015542	0.0025329	0.0033316
		-0.0015777	-5e-05	-3.8e-08	-9.901e-06	-2.1027e-05	-1.264e-06	6.536e-05	0.00029801	0.00096062	0.0012161	0.0016049	0.0025813	0.0033746
		-0.0015777	-4.5e-05	-3e-08	-7.675e-06	-1.3129e-05	1.0154e-05	7.651e-05	0.00029599	0.0009057	0.0011397	0.0014961	0.0023954	0.0031319
		-0.0016027	-4.5e-05	-3.6e-08	-9.413e-06	-1.9888e-05	-1.734e-06	5.884e-05	0.0002689	0.00086788	0.0011002	0.0014554	0.0023565	0.0030975
		-0.0015527	-5e-05	-3.1e-08	-7.727e-06	-1.2591e-05	1.3554e-05	8.736e-05	0.0003317	0.0010077	0.0012654	0.0016557	0.0026299	0.0034177
		-0.0015777	-5e-05	-3.8e-08	-9.901e-06	-2.1027e-05	-1.264e-06	6.536e-05	0.00029801	0.00096062	0.0012161	0.0016049	0.0025813	0.0033746
		-0.0015777	-4.5e-05	-3e-08	-7.675e-06	-1.3129e-05	1.0154e-05	7.651e-05	0.00029599	0.0009057	0.0011397	0.0014961	0.0023954	0.0031319
		-0.0015527	-4.5e-05	-2.5e-08	-5.934e-06	-6.359e-06	2.2063e-05	9.421e-05	0.00032312	0.00094361	0.0011794	0.001537	0.0024344	0.0031664
		0.0015618	-4e-05	-2e-08	-4.612e-06	-1.964e-06	2.7333e-05	9.623e-05	0.00030712	0.00086909	0.0010825	0.001407	0.0022281	0.0029056
		0.0015598	-4e-05	-2e-08	-4.511e-06	-1.571e-06	2.8024e-05	9.725e-05	0.00030868	0.00087123	0.0010847	0.0014093	0.0022302	0.0029074
		0.0015598	-4.5e-05	-2.6e-08	-6.431e-06	-8.291e-06	1.8664e-05	8.915e-05	0.00031533	0.00093263	0.0011679	0.001525	0.0024229	0.0031561
		0.0015618	-4.5e-05	-2.7e-08	-6.564e-06	-8.809e-06	1.7754e-05	8.78e-05	0.00031329	0.00092982	0.0011649	0.0015221	0.0024201	0.0031537
		0.0015365	-4e-05	-1.6e-08	-3.314e-06	3.09e-06	3.6223e-05	0.00010941	0.00032719	0.00089666	0.0011111	0.0014363	0.0022553	0.0029291
		0.0015598	-4e-05	-2e-08	-4.511e-06	-1.571e-06	2.8024e-05	9.725e-05	0.00030868	0.00087123	0.0010847	0.0014093	0.0022302	0.0029074
		0.0015598	-4.5e-05	-2.6e-08	-6.431e-06	-8.291e-06	1.8664e-05	8.915e-05	0.00031533	0.00093263	0.0011679	0.001525	0.0024229	0.0031561
		0.0015365	-4.5e-05	-2.1e-08	-4.845e-06	-2.132e-06	2.9471e-05	0.00010515	0.00033966	0.00096604	0.0012026	0.0015605	0.0024559	0.0031847
		0.0015618	-5e-05	-3.3e-08	-8.517e-06	-1.5654e-05	8.175e-06	7.938e-05	0.00031946	0.00099055	0.0012474	0.0016371	0.002612	0.0034018
		0.0015598	-5e-05	-3.3e-08	-8.351e-06	-1.501e-05	9.303e-06	8.105e-05	0.00032199	0.00099403	0.0012511	0.0016408	0.0026155	0.0034048
		0.0015598	-4.5e-05	-2.6e-08	-6.431e-06	-8.291e-06	1.8664e-05	8.915e-05	0.00031533	0.00093263	0.0011679	0.001525	0.0024229	0.0031561
		0.0015618	-4.5e-05	-2.7e-08	-6.564e-06	-8.809e-06	1.7754e-05	8.78e-05	0.00031329	0.00092982	0.0011649	0.0015221	0.0024201	0.0031537
		0.0015365	-5e-05	-2.6e-08	-6.376e-06	-7.354e-06	2.272e-05	0.00010089	0.00035212	0.0010354	0.0012941	0.0016848	0.0026565	0.0034403
		0.0015598	-5e-05	-3.3e-08	-8.351e-06	-1.501e-05	9.303e-06	8.105e-05	0.00032199	0.00099403	0.0012511	0.0016408	0.0026155	0.0034048
		0.0015598	-4.5e-05	-2.6e-08	-6.431e-06	-8.291e-06	1.8664e-05	8.915e-05	0.00031533	0.00093263	0.0011679	0.001525	0.0024229	0.0031561
		0.0015365	-4.5e-05	-2.1e-08	-4.845e-06	-2.132e-06	2.9471e-05	0.00010515	0.00033966	0.00096604	0.0012026	0.0015605	0.0024559	0.0031847
		-0.0015527	-4e-05	-1.8e-08	-4.14e-06	-1.26e-07	3.0573e-05	0.00010105	0.00031454	0.0008795	0.0010934	0.0014183	0.0022389	0.0029152
		-0.0015287	-4e-05	-1.4e-08	-2.923e-06	4.605e-06	3.8866e-05	0.00011329	0.00033294	0.00090416	0.0011188	0.0014439	0.002262	0.0029345
		-0.0015287	-4.5e-05	-1.9e-08	-4.313e-06	-7.6e-08	3.3052e-05	0.00011039	0.00034742	0.00097621	0.001213	0.0015709	0.0024651	0.0031923
		-0.0015527	-4.5e-05	-2.5e-08	-5.934e-06	-6.359e-06	2.2063e-05	9.421e-05	0.00032312	0.00094361	0.0011794	0.001537	0.0024344	0.0031664
		-0.0015046	-4e-05	-1e-08	-1.703e-06	9.347e-06	4.718e-05	0.00012556	0.00035139	0.00092889	0.0011443	0.0014696	0.0022852	0.002954
		-0.0015287	-4e-05	-1.4e-08	-2.923e-06	4.605e-06	3.8866e-05	0.00011329	0.00033294	0.00090416	0.0011188	0.0014439	0.002262	0.0029345
		-0.0015287	-4.5e-05	-1.9e-08	-4.313e-06	-7.6e-08	3.3052e-05	0.00011039	0.00034742	0.00097621	0.001213	0.0015709	0.0024651	0.0031923
		-0.0015046	-4.5e-05	-1.4e-08	-2.688e-06	6.222e-06	4.4067e-05	0.00012661	0.00037179	0.0010089	0.0012468	0.001605	0.002496	0.0032183
		-0.0015527	-5e-05	-3.1e-08	-7.727e-06	-1.2591e-05	1.3554e-05	8.736e-05	0.0003317	0.0010077	0.0012654	0.0016557	0.0026299	0.0034177
		-0.0015287	-5e-05	-2.4e-08	-5.703e-06	-4.757e-06	2.7237e-05	0.00010749	0.0003619	0.0010483	0.0013073	0.0016979	0.0026683	0.0034501
		-0.0015287	-4.5e-05	-1.9e-08	-4.313e-06	-7.6e-08	3.3052e-05	0.00011039	0.00034742	0.00097621	0.001213	0.0015709	0.0024651	0.0031923
		-0.0015527	-4.5e-05	-2.5e-08	-5.934e-06	-6.359e-06	2.2063e-05	9.421e-05	0.00032312	0.00094361	0.0011794	0.001537	0.0024344	0.0031664
		-0.0015046	-5e-05	-1.7e-08	-3.674e-06	3.096e-06	4.0954e-05	0.00012767	0.00039218	0.0010889	0.0013493	0.0017404	0.0027068	0.0034827
		-0.0015287	-5e-05	-2.4e-08	-5.703e-06	-4.757e-06	2.7237e-05	0.00010749	0.0003619	0.0010483	0.0013073	0.0016979	0.0026683	0.0034501
		-0.0015287	-4.5e-05	-1.9e-08	-4.313e-06	-7.6e-08	3.3052e-05	0.00011039	0.00034742	0.00097621	0.001213	0.0015709	0.0024651	0.0031923
		-0.0015046	-4.5e-05	-1.4e-08	-2.688e-06	6.222e-06	4.4067e-05	0.00012661	0.00037179	0.0010089	0.0012468	0.001605	0.002496	0.0032183
		0.0015365	-4e-05	-1.6e-08	-3.314e-06	3.09e-06	3.6223e-05	0.00010941	0.00032719	0.00089666	0.0011111	0.0014363	0.0022553	0.0029291
		0.0015141	-4e-05	-1.2e-08	-2.187e-06	7.462e-06	4.3869e-05	0.00012066	0.00034399	0.0009189	0.001134	0.0014591	0.0022756	0.0029459
		0.0015141	-4.5e-05	-1.6e-08	-3.331e-06	3.73e-06	3.9704e-05	0.00012017	0.00036208	0.00099578	0.0012332	0.0015912	0.0024834	0.0032077
		0.0015365	-4.5e-05	-2.1e-08	-4.845e-06	-2.132e-06	2.9471e-05	0.00010515	0.00033966	0.00096604	0.0012026	0.0015605	0.0024559	0.0031847
		0.001491	-4e-05	-8e-09	-1.018e-06	1.2003e-05	5.182e-05	0.00013236	0.00036149	0.00094209	0.0011578	0.001483	0.0022969	0.0029635
		0.0015068	-4e-05	-1.1e-08	-1.819e-06	8.893e-06	4.6375e-05	0.00012435	0.0003495	0.0009262	0.0011415	0.0014667	0.0022823	0.0029514
		0.0015068	-4.5e-05	-1.4e-08	-2.836e-06	5.646e-06	4.3048e-05	0.00012509	0.00036941	0.0010055	0.0012432	0.0016013	0.0024924	0.0032152
		0.001491	-4.5e-05	-1e-08	-1.764e-06	9.8e-06	5.0303e-05	0.00013574	0.00038532	0.0010266	0.0012649	0.0016231	0.0025119	0.0032315
		0.0015068	-4e-05	-1.1e-08	-1.819e-06	8.893e-06	4.6375e-05	0.00012435	0.0003495	0.0009262	0.0011415	0.0014667	0.0022823	0.0029514
		0.0015141	-4e-05	-1.2e-08	-2.187e-06	7.462e-06	4.3869e-05	0.00012066	0.00034399	0.0009189	0.001134	0.0014591	0.0022756	0.0029459
		0.0015141	-4.5e-05	-1.6e-08	-3.331e-06	3.73e-06	3.9704e-05	0.00012017	0.00036208	0.00099578	0.0012332	0.0015912	0.0024834	0.0032077
		0.0015068	-4.5e-05	-1.4e-08	-2.836e-06	5.646e-06	4.3048e-05	0.00012509	0.00036941	0.0010055	0.0012432	0.0016013	0.0024924	0.0032152
		0.0015365	-5e-05	-2.6e-08	-6.376e-06	-7.354e-06	2.272e-05	0.00010089	0.00035212	0.0010354	0.0012941	0.0016848	0.0026565	0.0034403
		0.0015141	-5e-05	-2e-08	-4.474e-06	-1e-09	3.5538e-05	0.00011969	0.00038016	0.0010727	0.0013325	0.0017233	0.0026912	0.0034695
		0.0015141	-4.5e-05	-1.6e-08	-3.331e-06	3.73e-06	3.9704e-05	0.00012017	0.00036208	0.00099578	0.0012332	0.0015912	0.0024834	0.0032077
		0.0015365	-4.5e-05	-2.1e-08	-4.845e-06	-2.132e-06	2.9471e-05	0.00010515	0.00033966	0.00096604	0.0012026	0.0015605	0.0024559	0.0031847
		0.001491	-5e-05	-1.3e-08	-2.509e-06	7.597e-06	4.8786e-05	0.00013913	0.00040915	0.0011111	0.001372	0.0017632	0.002727	0.0034995
		0.0015068	-5e-05	-1.8e-08	-3.853e-06	2.398e-06	3.9721e-05	0.00012583	0.00038931	0.0010848	0.001345	0.0017359	0.0027025	0.003479
		0.0015068	-4.5e-05	-1.4e-08	-2.836e-06	5.646e-06	4.3048e-05	0.00012509	0.00036941	0.0010055	0.0012432	0.0016013	0.0024924	0.0032152
		0.001491	-4.5e-05	-1e-08	-1.764e-06	9.8e-06	5.0303e-05	0.00013574	0.00038532	0.0010266	0.0012649	0.0016231	0.0025119	0.0032315
		0.0015141	-5e-05	-2e-08	-4.474e-06	-1e-09	3.5538e-05	0.00011969	0.00038016	0.0010727	0.0013325	0.0017233	0.0026912	0.0034695
		0.0015068	-5e-05	-1.8e-08	-3.853e-06	2.398e-06	3.9721e-05	0.00012583	0.00038931	0.0010848	0.001345	0.0017359	0.0027025	0.003479
		0.0015068	-4.5e-05	-1.4e-08	-2.836e-06	5.646e-06	4.3048e-05	0.00012509	0.00036941	0.0010055	0.0012432	0.0016013	0.0024924	0.0032152
		0.0015141	-4.5e-05	-1.6e-08	-3.331e-06	3.73e-06	3.9704e-05	0.00012017	0.00036208	0.00099578	0.0012332	0.0015912	0.0024834	0.0032077
		-0.0015046	-4e-05	-1e-08	-1.703e-06	9.347e-06	4.718e-05	0.00012556	0.00035139	0.00092889	0.0011443	0.0014696	0.0022852	0.002954
		-0.0014809	-4e-05	-6e-09	-5.37e-07	1.3863e-05	5.5052e-05	0.00013706	0.00036835	0.00095071	0.0011665	0.0014915	0.0023038	0.0029688
		-0.0014809	-4.5e-05	-8e-09	-1.136e-06	1.2223e-05	5.4505e-05	0.00014185	0.0003942	0.0010378	0.0012762	0.001634	0.0025208	0.0032382
		-0.0015046	-4.5e-05	-1.4e-08	-2.688e-06	6.222e-06	4.4067e-05	0.00012661	0.00037179	0.0010089	0.0012468	0.001605	0.002496	0.0032183
		-0.0014572	-4e-05	-2e-09	6.29e-07	1.8384e-05	6.2933e-05	0.00014858	0.00038533	0.00097256	0.0011887	0.0015134	0.0023225	0.0029836
		-0.0014809	-4e-05	-6e-09	-5.37e-07	1.3863e-05	5.5052e-05	0.00013706	0.00036835	0.00095071	0.0011665	0.0014915	0.0023038	0.0029688
		-0.0014809	-4.5e-05	-8e-09	-1.136e-06	1.2223e-05	5.4505e-05	0.00014185	0.0003942	0.0010378	0.0012762	0.001634	0.0025208	0.0032382
		-0.0014572	-4.5e-05	-3e-09	4.18e-07	1.8229e-05	6.4954e-05	0.0001571	0.00041665	0.0010667	0.0013056	0.0016631	0.0025458	0.003258
		-0.0015046	-5e-05	-1.7e-08	-3.674e-06	3.096e-06	4.0954e-05	0.00012767	0.00039218	0.0010889	0.0013493	0.0017404	0.0027068	0.0034827
		-0.0014809	-5e-05	-1e-08	-1.734e-06	1.0582e-05	5.3958e-05	0.00014663	0.00042006	0.0011248	0.0013858	0.0017766	0.0027379	0.0035076
		-0.0014809	-4.5e-05	-8e-09	-1.136e-06	1.2223e-05	5.4505e-05	0.00014185	0.0003942	0.0010378	0.0012762	0.001634	0.0025208	0.0032382
		-0.0015046	-4.5e-05	-1.4e-08	-2.688e-06	6.222e-06	4.4067e-05	0.00012661	0.00037179	0.0010089	0.0012468	0.001605	0.002496	0.0032183
		-0.0014572	-5e-05	-4e-09	2.07e-07	1.8075e-05	6.6974e-05	0.00016561	0.00044796	0.0011608	0.0014225	0.0018128	0.002769	0.0035325
		-0.0014809	-5e-05	-1e-08	-1.734e-06	1.0582e-05	5.3958e-05	0.00014663	0.00042006	0.0011248	0.0013858	0.0017766	0.0027379	0.0035076
		-0.0014809	-4.5e-05	-8e-09	-1.136e-06	1.2223e-05	5.4505e-05	0.00014185	0.0003942	0.0010378	0.0012762	0.001634	0.0025208	0.0032382
		-0.0014572	-4.5e-05	-3e-09	4.18e-07	1.8229e-05	6.4954e-05	0.0001571	0.00041665	0.0010667	0.0013056	0.0016631	0.0025458	0.003258
		0.001491	-4e-05	-8e-09	-1.018e-06	1.2003e-05	5.182e-05	0.00013236	0.00036149	0.00094209	0.0011578	0.001483	0.0022969	0.0029635
		0.0014659	-4e-05	-4e-09	1.99e-07	1.6714e-05	6.0016e-05	0.00014431	0.00037899	0.0009643	0.0011803	0.0015051	0.0023153	0.0029778
		0.0014659	-4.5e-05	-5e-09	-1.51e-07	1.6025e-05	6.1112e-05	0.00015147	0.00040832	0.0010558	0.0012945	0.0016521	0.0025363	0.0032504
		0.001491	-4.5e-05	-1e-08	-1.764e-06	9.8e-06	5.0303e-05	0.00013574	0.00038532	0.0010266	0.0012649	0.0016231	0.0025119	0.0032315
		0.0014406	-4e-05	0	1.422e-06	2.1447e-05	6.8252e-05	0.00015631	0.00039656	0.0009866	0.0012028	0.0015272	0.0023337	0.002992
		0.0014659	-4e-05	-4e-09	1.99e-07	1.6714e-05	6.0016e-05	0.00014431	0.00037899	0.0009643	0.0011803	0.0015051	0.0023153	0.0029778
		0.0014659	-4.5e-05	-5e-09	-1.51e-07	1.6025e-05	6.1112e-05	0.00015147	0.00040832	0.0010558	0.0012945	0.0016521	0.0025363	0.0032504
		0.0014406	-4.5e-05	0	1.469e-06	2.2282e-05	7.1977e-05	0.00016728	0.00043143	0.0010852	0.0013242	0.0016813	0.0025606	0.0032693
		0.001491	-5e-05	-1.3e-08	-2.509e-06	7.597e-06	4.8786e-05	0.00013913	0.00040915	0.0011111	0.001372	0.0017632	0.002727	0.0034995
		0.0014659	-5e-05	-6e-09	-5.01e-07	1.5337e-05	6.2208e-05	0.00015864	0.00043766	0.0011474	0.0014088	0.0017992	0.0027572	0.003523
		0.0014659	-4.5e-05	-5e-09	-1.51e-07	1.6025e-05	6.1112e-05	0.00015147	0.00040832	0.0010558	0.0012945	0.0016521	0.0025363	0.0032504
		0.001491	-4.5e-05	-1e-08	-1.764e-06	9.8e-06	5.0303e-05	0.00013574	0.00038532	0.0010266	0.0012649	0.0016231	0.0025119	0.0032315
		0.0014406	-5e-05	1e-09	1.517e-06	2.3118e-05	7.5702e-05	0.00017825	0.00046631	0.0011838	0.0014456	0.0018354	0.0027876	0.0035466
		0.0014659	-5e-05	-6e-09	-5.01e-07	1.5337e-05	6.2208e-05	0.00015864	0.00043766	0.0011474	0.0014088	0.0017992	0.0027572	0.003523
		0.0014659	-4.5e-05	-5e-09	-1.51e-07	1.6025e-05	6.1112e-05	0.00015147	0.00040832	0.0010558	0.0012945	0.0016521	0.0025363	0.0032504
		0.0014406	-4.5e-05	0	1.469e-06	2.2282e-05	7.1977e-05	0.00016728	0.00043143	0.0010852	0.0013242	0.0016813	0.0025606	0.0032693
		0.0014406	-4e-05	0	1.422e-06	2.1447e-05	6.8252e-05	0.00015631	0.00039656	0.0009866	0.0012028	0.0015272	0.0023337	0.002992
		0.0014153	-4e-05	4e-09	2.611e-06	2.6035e-05	7.6189e-05	0.00016777	0.00041299	0.0010066	0.0012227	0.0015462	0.0023486	0.0030026
		0.0014153	-4.5e-05	6e-09	3.056e-06	2.839e-05	8.2521e-05	0.00018248	0.00045319	0.0011117	0.0013507	0.0017067	0.0025806	0.0032838
		0.0014406	-4.5e-05	0	1.469e-06	2.2282e-05	7.1977e-05	0.00016728	0.00043143	0.0010852	0.0013242	0.0016813	0.0025606	0.0032693
		0.0013901	-4e-05	8e-09	3.793e-06	3.06e-05	8.4085e-05	0.00017917	0.00042932	0.0010264	0.0012425	0.0015651	0.0023633	0.0030132
		0.0014153	-4e-05	4e-09	2.611e-06	2.6035e-05	7.6189e-05	0.00016777	0.00041299	0.0010066	0.0012227	0.0015462	0.0023486	0.0030026
		0.0014153	-4.5e-05	6e-09	3.056e-06	2.839e-05	8.2521e-05	0.00018248	0.00045319	0.0011117	0.0013507	0.0017067	0.0025806	0.0032838
		0.0013901	-4.5e-05	1.1e-08	4.634e-06	3.4466e-05	9.301e-05	0.0001976	0.00047482	0.001138	0.0013769	0.0017318	0.0026004	0.0032981
		0.0014406	-5e-05	1e-09	1.517e-06	2.3118e-05	7.5702e-05	0.00017825	0.00046631	0.0011838	0.0014456	0.0018354	0.0027876	0.0035466
		0.0014153	-5e-05	7e-09	3.501e-06	3.0745e-05	8.8853e-05	0.00019719	0.0004934	0.0012168	0.0014786	0.0018671	0.0028126	0.0035649
		0.0014153	-4.5e-05	6e-09	3.056e-06	2.839e-05	8.2521e-05	0.00018248	0.00045319	0.0011117	0.0013507	0.0017067	0.0025806	0.0032838
		0.0014406	-4.5e-05	0	1.469e-06	2.2282e-05	7.1977e-05	0.00016728	0.00043143	0.0010852	0.0013242	0.0016813	0.0025606	0.0032693
		0.0013901	-5e-05	1.4e-08	5.475e-06	3.8332e-05	0.00010194	0.00021602	0.00052033	0.0012496	0.0015113	0.0018985	0.0028374	0.003583
		0.0014153	-5e-05	7e-09	3.501e-06	3.0745e-05	8.8853e-05	0.00019719	0.0004934	0.0012168	0.0014786	0.0018671	0.0028126	0.0035649
		0.0014153	-4.5e-05	6e-09	3.056e-06	2.839e-05	8.2521e-05	0.00018248	0.00045319	0.0011117	0.0013507	0.0017067	0.0025806	0.0032838
		0.0013901	-4.5e-05	1.1e-08	4.634e-06	3.4466e-05	9.301e-05	0.0001976	0.00047482	0.001138	0.0013769	0.0017318	0.0026004	0.0032981
		-0.0014572	-4e-05	-2e-09	6.29e-07	1.8384e-05	6.2933e-05	0.00014858	0.00038533	0.00097256	0.0011887	0.0015134	0.0023225	0.0029836
		-0.0014345	-4e-05	1e-09	1.703e-06	2.2532e-05	7.0123e-05	0.000159	0.00040038	0.00099114	0.0012073	0.0015314	0.0023369	0.0029942
		-0.0014345	-4.5e-05	2e-09	1.848e-06	2.374e-05	7.4487e-05	0.00017088	0.00043654	0.0010913	0.0013303	0.001687	0.002565	0.0032724
		-0.0014572	-4.5e-05	-3e-09	4.18e-07	1.8229e-05	6.4954e-05	0.0001571	0.00041665	0.0010667	0.0013056	0.0016631	0.0025458	0.003258
		-0.0014119	-4e-05	5e-09	2.781e-06	2.6697e-05	7.7344e-05	0.00016946	0.00041549	0.0010098	0.001226	0.0015495	0.0023514	0.0030049
		-0.0014345	-4e-05	1e-09	1.703e-06	2.2532e-05	7.0123e-05	0.000159	0.00040038	0.00099114	0.0012073	0.0015314	0.0023369	0.0029942
		-0.0014345	-4.5e-05	2e-09	1.848e-06	2.374e-05	7.4487e-05	0.00017088	0.00043654	0.0010913	0.0013303	0.001687	0.002565	0.0032724
		-0.0014119	-4.5e-05	7e-09	3.284e-06	2.9274e-05	8.4061e-05	0.00018473	0.00045651	0.001116	0.0013551	0.001711	0.0025844	0.0032868
		-0.0014572	-5e-05	-4e-09	2.07e-07	1.8075e-05	6.6974e-05	0.00016561	0.00044796	0.0011608	0.0014225	0.0018128	0.002769	0.0035325
		-0.0014345	-5e-05	2e-09	1.994e-06	2.4949e-05	7.8851e-05	0.00018277	0.0004727	0.0011914	0.0014532	0.0018426	0.0027931	0.0035506
		-0.0014345	-4.5e-05	2e-09	1.848e-06	2.374e-05	7.4487e-05	0.00017088	0.00043654	0.0010913	0.0013303	0.001687	0.002565	0.0032724
		-0.0014572	-4.5e-05	-3e-09	4.18e-07	1.8229e-05	6.4954e-05	0.0001571	0.00041665	0.0010667	0.0013056	0.0016631	0.0025458	0.003258
		-0.0014119	-5e-05	8e-09	3.787e-06	3.1851e-05	9.0777e-05	0.0002	0.00049754	0.0012222	0.0014841	0.0018725	0.0028174	0.0035688
		-0.0014345	-5e-05	2e-09	1.994e-06	2.4949e-05	7.8851e-05	0.00018277	0.0004727	0.0011914	0.0014532	0.0018426	0.0027931	0.0035506
		-0.0014345	-4.5e-05	2e-09	1.848e-06	2.374e-05	7.4487e-05	0.00017088	0.00043654	0.0010913	0.0013303	0.001687	0.002565	0.0032724
		-0.0014119	-4.5e-05	7e-09	3.284e-06	2.9274e-05	8.4061e-05	0.00018473	0.00045651	0.001116	0.0013551	0.001711	0.0025844	0.0032868
		0.0013666	-4e-05	1.2e-08	4.858e-06	3.4694e-05	9.1126e-05	0.00018924	0.00044343	0.0010428	0.0012586	0.0015801	0.0023741	0.0030201
		0.0013901	-4e-05	8e-09	3.793e-06	3.06e-05	8.4085e-05	0.00017917	0.00042932	0.0010264	0.0012425	0.0015651	0.0023633	0.0030132
		0.0013901	-4.5e-05	1.1e-08	4.634e-06	3.4466e-05	9.301e-05	0.0001976	0.00047482	0.001138	0.0013769	0.0017318	0.0026004	0.0032981
		0.0013666	-4.5e-05	1.6e-08	6.052e-06	3.9907e-05	0.00010235	0.00021093	0.0004935	0.0011597	0.0013982	0.0017518	0.0026149	0.0033076
		0.0013901	-5e-05	1.4e-08	5.475e-06	3.8332e-05	0.00010194	0.00021602	0.00052033	0.0012496	0.0015113	0.0018985	0.0028374	0.003583
		0.0013666	-5e-05	2e-08	7.246e-06	4.512e-05	0.00011357	0.00023262	0.00054356	0.0012766	0.0015379	0.0019234	0.0028556	0.003595
		0.0013666	-4.5e-05	1.6e-08	6.052e-06	3.9907e-05	0.00010235	0.00021093	0.0004935	0.0011597	0.0013982	0.0017518	0.0026149	0.0033076
		0.0013901	-4.5e-05	1.1e-08	4.634e-06	3.4466e-05	9.301e-05	0.0001976	0.00047482	0.001138	0.0013769	0.0017318	0.0026004	0.0032981
		0.0013666	-4e-05	1.2e-08	4.858e-06	3.4694e-05	9.1126e-05	0.00018924	0.00044343	0.0010428	0.0012586	0.0015801	0.0023741	0.0030201
		0.001365	-4e-05	1.2e-08	4.929e-06	3.4969e-05	9.1598e-05	0.00018991	0.00044437	0.0010439	0.0012596	0.0015811	0.0023748	0.0030206
		0.001365	-4.5e-05	1.6e-08	6.147e-06	4.0272e-05	0.00010297	0.00021182	0.00049474	0.0011611	0.0013996	0.0017531	0.0026158	0.0033082
		0.0013666	-4.5e-05	1.6e-08	6.052e-06	3.9907e-05	0.00010235	0.00021093	0.0004935	0.0011597	0.0013982	0.0017518	0.0026149	0.0033076
		0.00134	-4e-05	1.6e-08	6.056e-06	3.9299e-05	9.9035e-05	0.00020053	0.00045922	0.001061	0.0012764	0.0015967	0.0023858	0.0030275
		0.001365	-4e-05	1.2e-08	4.929e-06	3.4969e-05	9.1598e-05	0.00018991	0.00044437	0.0010439	0.0012596	0.0015811	0.0023748	0.0030206
		0.001365	-4.5e-05	1.6e-08	6.147e-06	4.0272e-05	0.00010297	0.00021182	0.00049474	0.0011611	0.0013996	0.0017531	0.0026158	0.0033082
		0.00134	-4.5e-05	2.1e-08	7.648e-06	4.603e-05	0.00011285	0.0002259	0.00051441	0.0011839	0.0014219	0.0017739	0.0026307	0.0033178
		0.0013666	-5e-05	2e-08	7.246e-06	4.512e-05	0.00011357	0.00023262	0.00054356	0.0012766	0.0015379	0.0019234	0.0028556	0.003595
		0.001365	-5e-05	2e-08	7.364e-06	4.5575e-05	0.00011435	0.00023373	0.00054511	0.0012784	0.0015397	0.001925	0.0028568	0.0035958
		0.001365	-4.5e-05	1.6e-08	6.147e-06	4.0272e-05	0.00010297	0.00021182	0.00049474	0.0011611	0.0013996	0.0017531	0.0026158	0.0033082
		0.0013666	-4.5e-05	1.6e-08	6.052e-06	3.9907e-05	0.00010235	0.00021093	0.0004935	0.0011597	0.0013982	0.0017518	0.0026149	0.0033076
		0.00134	-5e-05	2.7e-08	9.24e-06	5.276e-05	0.00012666	0.00025127	0.0005696	0.0013068	0.0015675	0.001951	0.0028757	0.0036081
		0.001365	-5e-05	2e-08	7.364e-06	4.5575e-05	0.00011435	0.00023373	0.00054511	0.0012784	0.0015397	0.001925	0.0028568	0.0035958
		0.001365	-4.5e-05	1.6e-08	6.147e-06	4.0272e-05	0.00010297	0.00021182	0.00049474	0.0011611	0.0013996	0.0017531	0.0026158	0.0033082
		0.00134	-4.5e-05	2.1e-08	7.648e-06	4.603e-05	0.00011285	0.0002259	0.00051441	0.0011839	0.0014219	0.0017739	0.0026307	0.0033178
		-0.0013908	-4e-05	8e-09	3.748e-06	3.0422e-05	8.3767e-05	0.00017869	0.00042855	0.0010253	0.0012413	0.0015639	0.0023621	0.0030122
		-0.0013888	-4e-05	8e-09	3.843e-06	3.0786e-05	8.4394e-05	0.00017959	0.00042982	0.0010268	0.0012428	0.0015653	0.0023632	0.0030129
		-0.0013888	-4.5e-05	1.1e-08	4.699e-06	3.471e-05	9.3415e-05	0.00019814	0.00047549	0.0011385	0.0013773	0.0017321	0.0026002	0.0032977
		-0.0013908	-4.5e-05	1.1e-08	4.573e-06	3.4226e-05	9.2583e-05	0.00019695	0.0004738	0.0011365	0.0013754	0.0017302	0.0025988	0.0032968
		-0.0013652	-4e-05	1.2e-08	4.923e-06	3.4943e-05	9.1557e-05	0.00018987	0.00044436	0.001044	0.0012598	0.0015813	0.002375	0.0030208
		-0.0013888	-4e-05	8e-09	3.843e-06	3.0786e-05	8.4394e-05	0.00017959	0.00042982	0.0010268	0.0012428	0.0015653	0.0023632	0.0030129
		-0.0013888	-4.5e-05	1.1e-08	4.699e-06	3.471e-05	9.3415e-05	0.00019814	0.00047549	0.0011385	0.0013773	0.0017321	0.0026002	0.0032977
		-0.0013652	-4.5e-05	1.6e-08	6.138e-06	4.0237e-05	0.00010292	0.00021177	0.00049473	0.0011613	0.0013999	0.0017533	0.0026162	0.0033086
		-0.0013908	-5e-05	1.4e-08	5.397e-06	3.803e-05	0.0001014	0.00021521	0.00051905	0.0012477	0.0015094	0.0018965	0.0028355	0.0035814
		-0.0013888	-5e-05	1.4e-08	5.555e-06	3.8634e-05	0.00010244	0.0002167	0.00052115	0.0012502	0.0015119	0.0018988	0.0028373	0.0035826
		-0.0013888	-4.5e-05	1.1e-08	4.699e-06	3.471e-05	9.3415e-05	0.00019814	0.00047549	0.0011385	0.0013773	0.0017321	0.0026002	0.0032977
		-0.0013908	-4.5e-05	1.1e-08	4.573e-06	3.4226e-05	9.2583e-05	0.00019695	0.0004738	0.0011365	0.0013754	0.0017302	0.0025988	0.0032968
		-0.0013652	-5e-05	2e-08	7.353e-06	4.5532e-05	0.00011429	0.00023367	0.00054511	0.0012786	0.0015399	0.0019254	0.0028573	0.0035963
		-0.0013888	-5e-05	1.4e-08	5.555e-06	3.8634e-05	0.00010244	0.0002167	0.00052115	0.0012502	0.0015119	0.0018988	0.0028373	0.0035826
		-0.0013888	-4.5e-05	1.1e-08	4.699e-06	3.471e-05	9.3415e-05	0.00019814	0.00047549	0.0011385	0.0013773	0.0017321	0.0026002	0.0032977
		-0.0013652	-4.5e-05	1.6e-08	6.138e-06	4.0237e-05	0.00010292	0.00021177	0.00049473	0.0011613	0.0013999	0.0017533	0.0026162	0.0033086
		-0.0014119	-4e-05	5e-09	2.781e-06	2.6697e-05	7.7344e-05	0.00016946	0.00041549	0.0010098	0.001226	0.0015495	0.0023514	0.0030049
		-0.0013908	-4e-05	8e-09	3.748e-06	3.0422e-05	8.3767e-05	0.00017869	0.00042855	0.0010253	0.0012413	0.0015639	0.0023621	0.0030122
		-0.0013908	-4.5e-05	1.1e-08	4.573e-06	3.4226e-05	9.2583e-05	0.00019695	0.0004738	0.0011365	0.0013754	0.0017302	0.0025988	0.0032968
		-0.0014119	-4.5e-05	7e-09	3.284e-06	2.9274e-05	8.4061e-05	0.00018473	0.00045651	0.001116	0.0013551	0.001711	0.0025844	0.0032868
		-0.0013908	-5e-05	1.4e-08	5.397e-06	3.803e-05	0.0001014	0.00021521	0.00051905	0.0012477	0.0015094	0.0018965	0.0028355	0.0035814
		-0.0014119	-5e-05	8e-09	3.787e-06	3.1851e-05	9.0777e-05	0.0002	0.00049754	0.0012222	0.0014841	0.0018725	0.0028174	0.0035688
		-0.0014119	-4.5e-05	7e-09	3.284e-06	2.9274e-05	8.4061e-05	0.00018473	0.00045651	0.001116	0.0013551	0.001711	0.0025844	0.0032868
		-0.0013908	-4.5e-05	1.1e-08	4.573e-06	3.4226e-05	9.2583e-05	0.00019695	0.0004738	0.0011365	0.0013754	0.0017302	0.0025988	0.0032968
		0.00134	-4e-05	1.6e-08	6.056e-06	3.9299e-05	9.9035e-05	0.00020053	0.00045922	0.001061	0.0012764	0.0015967	0.0023858	0.0030275
		0.0013152	-4e-05	2e-08	7.133e-06	4.3422e-05	0.00010608	0.00021049	0.00047284	0.001076	0.0012908	0.0016096	0.0023941	0.0030319
		0.0013152	-4.5e-05	2.6e-08	9.082e-06	5.1512e-05	0.00012219	0.0002391	0.00053245	0.0012038	0.0014411	0.0017912	0.0026421	0.003324
		0.00134	-4.5e-05	2.1e-08	7.648e-06	4.603e-05	0.00011285	0.0002259	0.00051441	0.0011839	0.0014219	0.0017739	0.0026307	0.0033178
		0.0012904	-4e-05	2.3e-08	8.211e-06	4.7553e-05	0.00011313	0.00022046	0.00048648	0.001091	0.0013052	0.0016227	0.0024025	0.0030363
		0.0013152	-4e-05	2e-08	7.133e-06	4.3422e-05	0.00010608	0.00021049	0.00047284	0.001076	0.0012908	0.0016096	0.0023941	0.0030319
		0.0013152	-4.5e-05	2.6e-08	9.082e-06	5.1512e-05	0.00012219	0.0002391	0.00053245	0.0012038	0.0014411	0.0017912	0.0026421	0.003324
		0.0012904	-4.5e-05	3.1e-08	1.0518e-05	5.7e-05	0.00013155	0.00025231	0.00055051	0.0012237	0.0014603	0.0018086	0.0026534	0.0033302
		0.00134	-5e-05	2.7e-08	9.24e-06	5.276e-05	0.00012666	0.00025127	0.0005696	0.0013068	0.0015675	0.001951	0.0028757	0.0036081
		0.0013152	-5e-05	3.3e-08	1.1032e-05	5.9602e-05	0.00013831	0.00026771	0.00059207	0.0013316	0.0015914	0.0019728	0.00289	0.0036161
		0.0013152	-4.5e-05	2.6e-08	9.082e-06	5.1512e-05	0.00012219	0.0002391	0.00053245	0.0012038	0.0014411	0.0017912	0.0026421	0.003324
		0.00134	-4.5e-05	2.1e-08	7.648e-06	4.603e-05	0.00011285	0.0002259	0.00051441	0.0011839	0.0014219	0.0017739	0.0026307	0.0033178
		0.0012904	-5e-05	3.9e-08	1.2824e-05	6.6447e-05	0.00014997	0.00028417	0.00061455	0.0013565	0.0016153	0.0019945	0.0029043	0.003624
		0.0013152	-5e-05	3.3e-08	1.1032e-05	5.9602e-05	0.00013831	0.00026771	0.00059207	0.0013316	0.0015914	0.0019728	0.00289	0.0036161
		0.0013152	-4.5e-05	2.6e-08	9.082e-06	5.1512e-05	0.00012219	0.0002391	0.00053245	0.0012038	0.0014411	0.0017912	0.0026421	0.003324
		0.0012904	-4.5e-05	3.1e-08	1.0518e-05	5.7e-05	0.00013155	0.00025231	0.00055051	0.0012237	0.0014603	0.0018086	0.0026534	0.0033302
		-0.0013652	-4e-05	1.2e-08	4.923e-06	3.4943e-05	9.1557e-05	0.00018987	0.00044436	0.001044	0.0012598	0.0015813	0.002375	0.0030208
		-0.0013418	-4e-05	1.6e-08	5.966e-06	3.8945e-05	9.8414e-05	0.00019962	0.00045786	0.0010592	0.0012746	0.0015949	0.0023843	0.0030263
		-0.0013418	-4.5e-05	2.1e-08	7.527e-06	4.556e-05	0.00011203	0.00022469	0.00051262	0.0011816	0.0014196	0.0017715	0.0026287	0.0033162
		-0.0013652	-4.5e-05	1.6e-08	6.138e-06	4.0237e-05	0.00010292	0.00021177	0.00049473	0.0011613	0.0013999	0.0017533	0.0026162	0.0033086
		-0.0013182	-4e-05	1.9e-08	7.012e-06	4.2961e-05	0.0001053	0.0002094	0.00047141	0.0010745	0.0012894	0.0016085	0.0023936	0.0030318
		-0.0013418	-4e-05	1.6e-08	5.966e-06	3.8945e-05	9.8414e-05	0.00019962	0.00045786	0.0010592	0.0012746	0.0015949	0.0023843	0.0030263
		-0.0013418	-4.5e-05	2.1e-08	7.527e-06	4.556e-05	0.00011203	0.00022469	0.00051262	0.0011816	0.0014196	0.0017715	0.0026287	0.0033162
		-0.0013182	-4.5e-05	2.6e-08	8.922e-06	5.09e-05	0.00012116	0.00023767	0.00053058	0.0012019	0.0014394	0.0017898	0.0026414	0.0033238
		-0.0013652	-5e-05	2e-08	7.353e-06	4.5532e-05	0.00011429	0.00023367	0.00054511	0.0012786	0.0015399	0.0019254	0.0028573	0.0035963
		-0.0013418	-5e-05	2.6e-08	9.089e-06	5.2174e-05	0.00012564	0.00024977	0.00056739	0.0013039	0.0015646	0.0019482	0.0028732	0.0036061
		-0.0013418	-4.5e-05	2.1e-08	7.527e-06	4.556e-05	0.00011203	0.00022469	0.00051262	0.0011816	0.0014196	0.0017715	0.0026287	0.0033162
		-0.0013652	-4.5e-05	1.6e-08	6.138e-06	4.0237e-05	0.00010292	0.00021177	0.00049473	0.0011613	0.0013999	0.0017533	0.0026162	0.0033086
		-0.0013182	-5e-05	3.2e-08	1.0831e-05	5.8839e-05	0.00013703	0.00026593	0.00058974	0.0013293	0.0015893	0.001971	0.0028891	0.0036159
		-0.0013418	-5e-05	2.6e-08	9.089e-06	5.2174e-05	0.00012564	0.00024977	0.00056739	0.0013039	0.0015646	0.0019482	0.0028732	0.0036061
		-0.0013418	-4.5e-05	2.1e-08	7.527e-06	4.556e-05	0.00011203	0.00022469	0.00051262	0.0011816	0.0014196	0.0017715	0.0026287	0.0033162
		-0.0013182	-4.5e-05	2.6e-08	8.922e-06	5.09e-05	0.00012116	0.00023767	0.00053058	0.0012019	0.0014394	0.0017898	0.0026414	0.0033238
		0.0012904	-4e-05	2.3e-08	8.211e-06	4.7553e-05	0.00011313	0.00022046	0.00048648	0.001091	0.0013052	0.0016227	0.0024025	0.0030363
		0.0012657	-4e-05	2.7e-08	9.247e-06	5.1509e-05	0.00011985	0.00022987	0.00049907	0.0011042	0.0013176	0.0016335	0.0024087	0.0030388
		0.0012657	-4.5e-05	3.6e-08	1.1899e-05	6.2265e-05	0.00014047	0.0002648	0.00056721	0.0012413	0.0014769	0.0018232	0.0026619	0.0033338
		0.0012904	-4.5e-05	3.1e-08	1.0518e-05	5.7e-05	0.00013155	0.00025231	0.00055051	0.0012237	0.0014603	0.0018086	0.0026534	0.0033302
		0.0012409	-4e-05	3e-08	1.0284e-05	5.547e-05	0.00012657	0.00023929	0.00051167	0.0011174	0.0013301	0.0016444	0.0024149	0.0030413
		0.0012644	-4e-05	2.7e-08	9.3e-06	5.171e-05	0.00012019	0.00023035	0.0004997	0.0011048	0.0013182	0.0016341	0.002409	0.0030389
		0.0012644	-4.5e-05	3.6e-08	1.1969e-05	6.2531e-05	0.00014093	0.00026543	0.00056806	0.0012422	0.0014777	0.0018239	0.0026624	0.003334
		0.0012409	-4.5e-05	4e-08	1.3282e-05	6.7536e-05	0.00014941	0.00027731	0.00058394	0.0012589	0.0014935	0.0018378	0.0026705	0.0033376
		0.0012644	-4e-05	2.7e-08	9.3e-06	5.171e-05	0.00012019	0.00023035	0.0004997	0.0011048	0.0013182	0.0016341	0.002409	0.0030389
		0.0012657	-4e-05	2.7e-08	9.247e-06	5.1509e-05	0.00011985	0.00022987	0.00049907	0.0011042	0.0013176	0.0016335	0.0024087	0.0030388
		0.0012657	-4.5e-05	3.6e-08	1.1899e-05	6.2265e-05	0.00014047	0.0002648	0.00056721	0.0012413	0.0014769	0.0018232	0.0026619	0.0033338
		0.0012644	-4.5e-05	3.6e-08	1.1969e-05	6.2531e-05	0.00014093	0.00026543	0.00056806	0.0012422	0.0014777	0.0018239	0.0026624	0.003334
		0.0012904	-5e-05	3.9e-08	1.2824e-05	6.6447e-05	0.00014997	0.00028417	0.00061455	0.0013565	0.0016153	0.0019945	0.0029043	0.003624
		0.0012657	-5e-05	4.5e-08	1.4551e-05	7.302e-05	0.0001611	0.00029973	0.00063536	0.0013784	0.0016361	0.0020128	0.0029151	0.0036289
		0.0012657	-4.5e-05	3.6e-08	1.1899e-05	6.2265e-05	0.00014047	0.0002648	0.00056721	0.0012413	0.0014769	0.0018232	0.0026619	0.0033338
		0.0012904	-4.5e-05	3.1e-08	1.0518e-05	5.7e-05	0.00013155	0.00025231	0.00055051	0.0012237	0.0014603	0.0018086	0.0026534	0.0033302
		0.0012409	-5e-05	5e-08	1.6279e-05	7.9602e-05	0.00017225	0.00031532	0.0006562	0.0014004	0.0016569	0.0020312	0.002926	0.0036338
		0.0012644	-5e-05	4.5e-08	1.4638e-05	7.3353e-05	0.00016167	0.00030052	0.00063641	0.0013795	0.0016372	0.0020137	0.0029157	0.0036291
		0.0012644	-4.5e-05	3.6e-08	1.1969e-05	6.2531e-05	0.00014093	0.00026543	0.00056806	0.0012422	0.0014777	0.0018239	0.0026624	0.003334
		0.0012409	-4.5e-05	4e-08	1.3282e-05	6.7536e-05	0.00014941	0.00027731	0.00058394	0.0012589	0.0014935	0.0018378	0.0026705	0.0033376
		0.0012657	-5e-05	4.5e-08	1.4551e-05	7.302e-05	0.0001611	0.00029973	0.00063536	0.0013784	0.0016361	0.0020128	0.0029151	0.0036289
		0.0012644	-5e-05	4.5e-08	1.4638e-05	7.3353e-05	0.00016167	0.00030052	0.00063641	0.0013795	0.0016372	0.0020137	0.0029157	0.0036291
		0.0012644	-4.5e-05	3.6e-08	1.1969e-05	6.2531e-05	0.00014093	0.00026543	0.00056806	0.0012422	0.0014777	0.0018239	0.0026624	0.003334
		0.0012657	-4.5e-05	3.6e-08	1.1899e-05	6.2265e-05	0.00014047	0.0002648	0.00056721	0.0012413	0.0014769	0.0018232	0.0026619	0.0033338
		-0.0012946	-4e-05	2.3e-08	8.022e-06	4.6826e-05	0.00011188	0.00021868	0.000484	0.0010881	0.0013024	0.0016201	0.0024007	0.0030352
		-0.0013022	-4e-05	2.1e-08	7.697e-06	4.5581e-05	0.00010976	0.00021569	0.00047994	0.0010837	0.0012982	0.0016164	0.0023984	0.0030341
		-0.0013022	-4.5e-05	2.9e-08	9.834e-06	5.4384e-05	0.00012709	0.00024601	0.00054188	0.0012142	0.001451	0.0018002	0.0026479	0.0033271
		-0.0012946	-4.5e-05	3e-08	1.0267e-05	5.604e-05	0.0001299	0.00024997	0.00054725	0.00122	0.0014566	0.0018052	0.002651	0.0033287
		-0.0013182	-4e-05	1.9e-08	7.012e-06	4.2961e-05	0.0001053	0.0002094	0.00047141	0.0010745	0.0012894	0.0016085	0.0023936	0.0030318
		-0.0013022	-4e-05	2.1e-08	7.697e-06	4.5581e-05	0.00010976	0.00021569	0.00047994	0.0010837	0.0012982	0.0016164	0.0023984	0.0030341
		-0.0013022	-4.5e-05	2.9e-08	9.834e-06	5.4384e-05	0.00012709	0.00024601	0.00054188	0.0012142	0.001451	0.0018002	0.0026479	0.0033271
		-0.0013182	-4.5e-05	2.6e-08	8.922e-06	5.09e-05	0.00012116	0.00023767	0.00053058	0.0012019	0.0014394	0.0017898	0.0026414	0.0033238
		-0.001271	-4e-05	2.6e-08	9.034e-06	5.0699e-05	0.00011848	0.00022798	0.00049661	0.0011017	0.0013154	0.0016317	0.0024079	0.0030387
		-0.0012946	-4e-05	2.3e-08	8.022e-06	4.6826e-05	0.00011188	0.00021868	0.000484	0.0010881	0.0013024	0.0016201	0.0024007	0.0030352
		-0.0012946	-4.5e-05	3e-08	1.0267e-05	5.604e-05	0.0001299	0.00024997	0.00054725	0.00122	0.0014566	0.0018052	0.002651	0.0033287
		-0.001271	-4.5e-05	3.5e-08	1.1616e-05	6.119e-05	0.00013867	0.0002623	0.00056395	0.0012381	0.0014739	0.0018207	0.0026607	0.0033336
		-0.0013022	-5e-05	3.6e-08	1.1971e-05	6.3187e-05	0.00014441	0.00027632	0.00060381	0.0013446	0.0016039	0.0019841	0.0028974	0.0036201
		-0.0012946	-5e-05	3.8e-08	1.2513e-05	6.5254e-05	0.00014793	0.00028126	0.0006105	0.0013518	0.0016108	0.0019903	0.0029013	0.0036222
		-0.0012946	-4.5e-05	3e-08	1.0267e-05	5.604e-05	0.0001299	0.00024997	0.00054725	0.00122	0.0014566	0.0018052	0.002651	0.0033287
		-0.0013022	-4.5e-05	2.9e-08	9.834e-06	5.4384e-05	0.00012709	0.00024601	0.00054188	0.0012142	0.001451	0.0018002	0.0026479	0.0033271
		-0.0013182	-5e-05	3.2e-08	1.0831e-05	5.8839e-05	0.00013703	0.00026593	0.00058974	0.0013293	0.0015893	0.001971	0.0028891	0.0036159
		-0.0013022	-5e-05	3.6e-08	1.1971e-05	6.3187e-05	0.00014441	0.00027632	0.00060381	0.0013446	0.0016039	0.0019841	0.0028974	0.0036201
		-0.0013022	-4.5e-05	2.9e-08	9.834e-06	5.4384e-05	0.00012709	0.00024601	0.00054188	0.0012142	0.001451	0.0018002	0.0026479	0.0033271
		-0.0013182	-4.5e-05	2.6e-08	8.922e-06	5.09e-05	0.00012116	0.00023767	0.00053058	0.0012019	0.0014394	0.0017898	0.0026414	0.0033238
		-0.001271	-5e-05	4.3e-08	1.4198e-05	7.1681e-05	0.00015885	0.00029662	0.0006313	0.0013744	0.0016324	0.0020097	0.0029136	0.0036285
		-0.0012946	-5e-05	3.8e-08	1.2513e-05	6.5254e-05	0.00014793	0.00028126	0.0006105	0.0013518	0.0016108	0.0019903	0.0029013	0.0036222
		-0.0012946	-4.5e-05	3e-08	1.0267e-05	5.604e-05	0.0001299	0.00024997	0.00054725	0.00122	0.0014566	0.0018052	0.002651	0.0033287
		-0.001271	-4.5e-05	3.5e-08	1.1616e-05	6.119e-05	0.00013867	0.0002623	0.00056395	0.0012381	0.0014739	0.0018207	0.0026607	0.0033336
		0.0012409	-4e-05	3e-08	1.0284e-05	5.547e-05	0.00012657	0.00023929	0.00051167	0.0011174	0.0013301	0.0016444	0.0024149	0.0030413
		0.0012152	-4e-05	3.4e-08	1.1319e-05	5.9409e-05	0.00013322	0.00024851	0.00052372	0.0011293	0.0013411	0.0016538	0.0024194	0.0030422
		0.0012152	-4.5e-05	4.5e-08	1.466e-05	7.2775e-05	0.00015824	0.00028954	0.00059993	0.0012748	0.0015082	0.0018503	0.0026767	0.003339
		0.0012409	-4.5e-05	4e-08	1.3282e-05	6.7536e-05	0.00014941	0.00027731	0.00058394	0.0012589	0.0014935	0.0018378	0.0026705	0.0033376
		0.0011889	-4e-05	3.7e-08	1.2375e-05	6.3427e-05	0.00014	0.00025791	0.00053602	0.0011415	0.0013524	0.0016633	0.002424	0.0030431
		0.0012152	-4e-05	3.4e-08	1.1319e-05	5.9409e-05	0.00013322	0.00024851	0.00052372	0.0011293	0.0013411	0.0016538	0.0024194	0.0030422
		0.0012152	-4.5e-05	4.5e-08	1.466e-05	7.2775e-05	0.00015824	0.00028954	0.00059993	0.0012748	0.0015082	0.0018503	0.0026767	0.003339
		0.0011889	-4.5e-05	5e-08	1.6067e-05	7.8121e-05	0.00016725	0.00030202	0.00061623	0.0012911	0.0015233	0.0018631	0.002683	0.0033405
		0.0012409	-5e-05	5e-08	1.6279e-05	7.9602e-05	0.00017225	0.00031532	0.0006562	0.0014004	0.0016569	0.0020312	0.002926	0.0036338
		0.0012152	-5e-05	5.6e-08	1.8002e-05	8.6142e-05	0.00018326	0.00033057	0.00067613	0.0014203	0.0016754	0.0020469	0.002934	0.0036359
		0.0012152	-4.5e-05	4.5e-08	1.466e-05	7.2775e-05	0.00015824	0.00028954	0.00059993	0.0012748	0.0015082	0.0018503	0.0026767	0.003339
		0.0012409	-4.5e-05	4e-08	1.3282e-05	6.7536e-05	0.00014941	0.00027731	0.00058394	0.0012589	0.0014935	0.0018378	0.0026705	0.0033376
		0.0011889	-5e-05	6.2e-08	1.9759e-05	9.2814e-05	0.0001945	0.00034612	0.00069644	0.0014406	0.0016942	0.0020628	0.0029421	0.003638
		0.0012152	-5e-05	5.6e-08	1.8002e-05	8.6142e-05	0.00018326	0.00033057	0.00067613	0.0014203	0.0016754	0.0020469	0.002934	0.0036359
		0.0012152	-4.5e-05	4.5e-08	1.466e-05	7.2775e-05	0.00015824	0.00028954	0.00059993	0.0012748	0.0015082	0.0018503	0.0026767	0.003339
		0.0011889	-4.5e-05	5e-08	1.6067e-05	7.8121e-05	0.00016725	0.00030202	0.00061623	0.0012911	0.0015233	0.0018631	0.002683	0.0033405
		-0.001271	-4e-05	2.6e-08	9.034e-06	5.0699e-05	0.00011848	0.00022798	0.00049661	0.0011017	0.0013154	0.0016317	0.0024079	0.0030387
		-0.0012469	-4e-05	2.9e-08	1.0028e-05	5.4491e-05	0.0001249	0.00023695	0.00050851	0.001114	0.0013268	0.0016416	0.0024132	0.0030405
		-0.0012469	-4.5e-05	3.9e-08	1.294e-05	6.6234e-05	0.0001472	0.0002742	0.00057974	0.0012544	0.0014892	0.001834	0.0026681	0.0033364
		-0.001271	-4.5e-05	3.5e-08	1.1616e-05	6.119e-05	0.00013867	0.0002623	0.00056395	0.0012381	0.0014739	0.0018207	0.0026607	0.0033336
		-0.0012227	-4e-05	3.3e-08	1.1025e-05	5.8294e-05	0.00013135	0.00024594	0.00052045	0.0011263	0.0013383	0.0016515	0.0024186	0.0030424
		-0.0012469	-4e-05	2.9e-08	1.0028e-05	5.4491e-05	0.0001249	0.00023695	0.00050851	0.001114	0.0013268	0.0016416	0.0024132	0.0030405
		-0.0012469	-4.5e-05	3.9e-08	1.294e-05	6.6234e-05	0.0001472	0.0002742	0.00057974	0.0012544	0.0014892	0.001834	0.0026681	0.0033364
		-0.0012227	-4.5e-05	4.4e-08	1.4269e-05	7.1292e-05	0.00015576	0.00028613	0.00059557	0.0012707	0.0015045	0.0018473	0.0026755	0.0033391
		-0.001271	-5e-05	4.3e-08	1.4198e-05	7.1681e-05	0.00015885	0.00029662	0.0006313	0.0013744	0.0016324	0.0020097	0.0029136	0.0036285
		-0.0012469	-5e-05	4.9e-08	1.5853e-05	7.7978e-05	0.00016949	0.00031145	0.00065097	0.0013947	0.0016515	0.0020263	0.002923	0.0036322
		-0.0012469	-4.5e-05	3.9e-08	1.294e-05	6.6234e-05	0.0001472	0.0002742	0.00057974	0.0012544	0.0014892	0.001834	0.0026681	0.0033364
		-0.001271	-4.5e-05	3.5e-08	1.1616e-05	6.119e-05	0.00013867	0.0002623	0.00056395	0.0012381	0.0014739	0.0018207	0.0026607	0.0033336
		-0.0012227	-5e-05	5.5e-08	1.7512e-05	8.4291e-05	0.00018016	0.00032632	0.00067069	0.0014151	0.0016707	0.002043	0.0029324	0.0036359
		-0.0012469	-5e-05	4.9e-08	1.5853e-05	7.7978e-05	0.00016949	0.00031145	0.00065097	0.0013947	0.0016515	0.0020263	0.002923	0.0036322
		-0.0012469	-4.5e-05	3.9e-08	1.294e-05	6.6234e-05	0.0001472	0.0002742	0.00057974	0.0012544	0.0014892	0.001834	0.0026681	0.0033364
		-0.0012227	-4.5e-05	4.4e-08	1.4269e-05	7.1292e-05	0.00015576	0.00028613	0.00059557	0.0012707	0.0015045	0.0018473	0.0026755	0.0033391
		0.0011731	-4e-05	3.9e-08	1.2983e-05	6.5736e-05	0.00014387	0.00026323	0.00054281	0.0011479	0.0013581	0.0016679	0.0024258	0.0030428
		0.0011889	-4e-05	3.7e-08	1.2375e-05	6.3427e-05	0.00014	0.00025791	0.00053602	0.0011415	0.0013524	0.0016633	0.002424	0.0030431
		0.0011889	-4.5e-05	5e-08	1.6067e-05	7.8121e-05	0.00016725	0.00030202	0.00061623	0.0012911	0.0015233	0.0018631	0.002683	0.0033405
		0.0011731	-4.5e-05	5.2e-08	1.6878e-05	8.1193e-05	0.00017239	0.00030908	0.00062525	0.0012996	0.001531	0.0018693	0.0026856	0.0033404
		0.0011889	-5e-05	6.2e-08	1.9759e-05	9.2814e-05	0.0001945	0.00034612	0.00069644	0.0014406	0.0016942	0.0020628	0.0029421	0.003638
		0.0011731	-5e-05	6.6e-08	2.0773e-05	9.6651e-05	0.00020092	0.00035493	0.00070769	0.0014513	0.0017038	0.0020708	0.0029454	0.0036379
		0.0011731	-4.5e-05	5.2e-08	1.6878e-05	8.1193e-05	0.00017239	0.00030908	0.00062525	0.0012996	0.001531	0.0018693	0.0026856	0.0033404
		0.0011889	-4.5e-05	5e-08	1.6067e-05	7.8121e-05	0.00016725	0.00030202	0.00061623	0.0012911	0.0015233	0.0018631	0.002683	0.0033405
		0.0011731	-4e-05	3.9e-08	1.2983e-05	6.5736e-05	0.00014387	0.00026323	0.00054281	0.0011479	0.0013581	0.0016679	0.0024258	0.0030428
		0.0011635	-4e-05	4.1e-08	1.3352e-05	6.7135e-05	0.00014621	0.00026644	0.0005469	0.0011517	0.0013615	0.0016707	0.0024268	0.0030425
		0.0011635	-4.5e-05	5.4e-08	1.737e-05	8.3055e-05	0.00017551	0.00031335	0.00063068	0.0013047	0.0015356	0.001873	0.002687	0.0033401
		0.0011731	-4.5e-05	5.2e-08	1.6878e-05	8.1193e-05	0.00017239	0.00030908	0.00062525	0.0012996	0.001531	0.0018693	0.0026856	0.0033404
		0.0011374	-4e-05	4.4e-08	1.4351e-05	7.0921e-05	0.00015255	0.00027514	0.00055795	0.001162	0.0013707	0.001678	0.0024294	0.0030417
		0.0011635	-4e-05	4.1e-08	1.3352e-05	6.7135e-05	0.00014621	0.00026644	0.0005469	0.0011517	0.0013615	0.0016707	0.0024268	0.0030425
		0.0011635	-4.5e-05	5.4e-08	1.737e-05	8.3055e-05	0.00017551	0.00031335	0.00063068	0.0013047	0.0015356	0.001873	0.002687	0.0033401
		0.0011374	-4.5e-05	5.9e-08	1.8701e-05	8.8095e-05	0.00018394	0.0003249	0.00064537	0.0013184	0.0015479	0.001883	0.0026908	0.0033395
		0.0011731	-5e-05	6.6e-08	2.0773e-05	9.6651e-05	0.00020092	0.00035493	0.00070769	0.0014513	0.0017038	0.0020708	0.0029454	0.0036379
		0.0011635	-5e-05	6.8e-08	2.1388e-05	9.8976e-05	0.00020481	0.00036025	0.00071447	0.0014577	0.0017096	0.0020754	0.0029472	0.0036378
		0.0011635	-4.5e-05	5.4e-08	1.737e-05	8.3055e-05	0.00017551	0.00031335	0.00063068	0.0013047	0.0015356	0.001873	0.002687	0.0033401
		0.0011731	-4.5e-05	5.2e-08	1.6878e-05	8.1193e-05	0.00017239	0.00030908	0.00062525	0.0012996	0.001531	0.0018693	0.0026856	0.0033404
		0.0011374	-5e-05	7.3e-08	2.3051e-05	0.00010527	0.00021533	0.00037466	0.00073279	0.0014749	0.0017251	0.002088	0.0029522	0.0036372
		0.0011635	-5e-05	6.8e-08	2.1388e-05	9.8976e-05	0.00020481	0.00036025	0.00071447	0.0014577	0.0017096	0.0020754	0.0029472	0.0036378
		0.0011635	-4.5e-05	5.4e-08	1.737e-05	8.3055e-05	0.00017551	0.00031335	0.00063068	0.0013047	0.0015356	0.001873	0.002687	0.0033401
		0.0011374	-4.5e-05	5.9e-08	1.8701e-05	8.8095e-05	0.00018394	0.0003249	0.00064537	0.0013184	0.0015479	0.001883	0.0026908	0.0033395
		-0.001203	-4e-05	3.5e-08	1.1806e-05	6.1266e-05	0.00013635	0.00025286	0.00052942	0.001135	0.0013463	0.0016582	0.0024216	0.0030427
		-0.0011986	-4e-05	3.6e-08	1.1981e-05	6.1928e-05	0.00013747	0.0002544	0.00053142	0.001137	0.0013481	0.0016597	0.0024223	0.0030427
		-0.0011986	-4.5e-05	4.8e-08	1.5542e-05	7.6126e-05	0.00016388	0.00029735	0.00061012	0.0012849	0.0015176	0.0018582	0.0026806	0.0033399
		-0.001203	-4.5e-05	4.7e-08	1.531e-05	7.5245e-05	0.0001624	0.00029531	0.00060747	0.0012824	0.0015152	0.0018562	0.0026797	0.0033398
		-0.0011743	-4e-05	3.9e-08	1.2944e-05	6.5589e-05	0.00014363	0.00026291	0.00054243	0.0011477	0.0013579	0.0016678	0.0024258	0.0030429
		-0.0011986	-4e-05	3.6e-08	1.1981e-05	6.1928e-05	0.00013747	0.0002544	0.00053142	0.001137	0.0013481	0.0016597	0.0024223	0.0030427
		-0.0011986	-4.5e-05	4.8e-08	1.5542e-05	7.6126e-05	0.00016388	0.00029735	0.00061012	0.0012849	0.0015176	0.0018582	0.0026806	0.0033399
		-0.0011743	-4.5e-05	5.2e-08	1.6825e-05	8.0995e-05	0.00017207	0.00030865	0.00062473	0.0012992	0.0015306	0.0018691	0.0026856	0.0033405
		-0.001203	-5e-05	5.9e-08	1.8813e-05	8.9224e-05	0.00018845	0.00033776	0.00068552	0.0014297	0.0016841	0.0020543	0.0029377	0.0036369
		-0.0011986	-5e-05	6e-08	1.9103e-05	9.0324e-05	0.0001903	0.0003403	0.00068882	0.0014329	0.001687	0.0020568	0.0029389	0.0036371
		-0.0011986	-4.5e-05	4.8e-08	1.5542e-05	7.6126e-05	0.00016388	0.00029735	0.00061012	0.0012849	0.0015176	0.0018582	0.0026806	0.0033399
		-0.001203	-4.5e-05	4.7e-08	1.531e-05	7.5245e-05	0.0001624	0.00029531	0.00060747	0.0012824	0.0015152	0.0018562	0.0026797	0.0033398
		-0.0011743	-5e-05	6.5e-08	2.0706e-05	9.6402e-05	0.00020051	0.00035438	0.00070704	0.0014508	0.0017034	0.0020705	0.0029453	0.0036381
		-0.0011986	-5e-05	6e-08	1.9103e-05	9.0324e-05	0.0001903	0.0003403	0.00068882	0.0014329	0.001687	0.0020568	0.0029389	0.0036371
		-0.0011986	-4.5e-05	4.8e-08	1.5542e-05	7.6126e-05	0.00016388	0.00029735	0.00061012	0.0012849	0.0015176	0.0018582	0.0026806	0.0033399
		-0.0011743	-4.5e-05	5.2e-08	1.6825e-05	8.0995e-05	0.00017207	0.00030865	0.00062473	0.0012992	0.0015306	0.0018691	0.0026856	0.0033405
		-0.0012227	-4e-05	3.3e-08	1.1025e-05	5.8294e-05	0.00013135	0.00024594	0.00052045	0.0011263	0.0013383	0.0016515	0.0024186	0.0030424
		-0.001203	-4e-05	3.5e-08	1.1806e-05	6.1266e-05	0.00013635	0.00025286	0.00052942	0.001135	0.0013463	0.0016582	0.0024216	0.0030427
		-0.001203	-4.5e-05	4.7e-08	1.531e-05	7.5245e-05	0.0001624	0.00029531	0.00060747	0.0012824	0.0015152	0.0018562	0.0026797	0.0033398
		-0.0012227	-4.5e-05	4.4e-08	1.4269e-05	7.1292e-05	0.00015576	0.00028613	0.00059557	0.0012707	0.0015045	0.0018473	0.0026755	0.0033391
		-0.001203	-5e-05	5.9e-08	1.8813e-05	8.9224e-05	0.00018845	0.00033776	0.00068552	0.0014297	0.0016841	0.0020543	0.0029377	0.0036369
		-0.0012227	-5e-05	5.5e-08	1.7512e-05	8.4291e-05	0.00018016	0.00032632	0.00067069	0.0014151	0.0016707	0.002043	0.0029324	0.0036359
		-0.0012227	-4.5e-05	4.4e-08	1.4269e-05	7.1292e-05	0.00015576	0.00028613	0.00059557	0.0012707	0.0015045	0.0018473	0.0026755	0.0033391
		-0.001203	-4.5e-05	4.7e-08	1.531e-05	7.5245e-05	0.0001624	0.00029531	0.00060747	0.0012824	0.0015152	0.0018562	0.0026797	0.0033398
		0.0011374	-4e-05	4.4e-08	1.4351e-05	7.0921e-05	0.00015255	0.00027514	0.00055795	0.001162	0.0013707	0.001678	0.0024294	0.0030417
		0.0011117	-4e-05	4.7e-08	1.5294e-05	7.4483e-05	0.00015848	0.00028319	0.00056796	0.0011708	0.0013784	0.0016839	0.0024307	0.00304
		0.0011117	-4.5e-05	6.3e-08	1.9958e-05	9.2836e-05	0.00019183	0.0003356	0.00065868	0.0013302	0.0015583	0.001891	0.0026928	0.0033375
		0.0011374	-4.5e-05	5.9e-08	1.8701e-05	8.8095e-05	0.00018394	0.0003249	0.00064537	0.0013184	0.0015479	0.001883	0.0026908	0.0033395
		0.0010861	-4e-05	5e-08	1.6233e-05	7.8033e-05	0.00016439	0.00029121	0.00057792	0.0011796	0.0013861	0.0016897	0.002432	0.0030382
		0.0010966	-4e-05	4.9e-08	1.5849e-05	7.658e-05	0.00016198	0.00028793	0.00057384	0.001176	0.0013829	0.0016873	0.0024315	0.0030389
		0.0010966	-4.5e-05	6.5e-08	2.0697e-05	9.5627e-05	0.00019647	0.0003419	0.00066651	0.0013371	0.0015643	0.0018957	0.002694	0.0033364
		0.0010861	-4.5e-05	6.7e-08	2.121e-05	9.7561e-05	0.00019969	0.00034626	0.00067193	0.0013419	0.0015685	0.0018989	0.0026949	0.0033356
		0.0010966	-4e-05	4.9e-08	1.5849e-05	7.658e-05	0.00016198	0.00028793	0.00057384	0.001176	0.0013829	0.0016873	0.0024315	0.0030389
		0.0011117	-4e-05	4.7e-08	1.5294e-05	7.4483e-05	0.00015848	0.00028319	0.00056796	0.0011708	0.0013784	0.0016839	0.0024307	0.00304
		0.0011117	-4.5e-05	6.3e-08	1.9958e-05	9.2836e-05	0.00019183	0.0003356	0.00065868	0.0013302	0.0015583	0.001891	0.0026928	0.0033375
		0.0010966	-4.5e-05	6.5e-08	2.0697e-05	9.5627e-05	0.00019647	0.0003419	0.00066651	0.0013371	0.0015643	0.0018957	0.002694	0.0033364
		0.0011374	-5e-05	7.3e-08	2.3051e-05	0.00010527	0.00021533	0.00037466	0.00073279	0.0014749	0.0017251	0.002088	0.0029522	0.0036372
		0.0011117	-5e-05	7.9e-08	2.4621e-05	0.00011119	0.00022517	0.00038801	0.00074941	0.0014896	0.0017381	0.0020981	0.002955	0.0036351
		0.0011117	-4.5e-05	6.3e-08	1.9958e-05	9.2836e-05	0.00019183	0.0003356	0.00065868	0.0013302	0.0015583	0.001891	0.0026928	0.0033375
		0.0011374	-4.5e-05	5.9e-08	1.8701e-05	8.8095e-05	0.00018394	0.0003249	0.00064537	0.0013184	0.0015479	0.001883	0.0026908	0.0033395
		0.0010861	-5e-05	8.4e-08	2.6186e-05	0.00011709	0.00023498	0.00040131	0.00076593	0.0015043	0.001751	0.0021081	0.0029577	0.0036329
		0.0010966	-5e-05	8.2e-08	2.5546e-05	0.00011467	0.00023096	0.00039587	0.00075917	0.0014983	0.0017457	0.002104	0.0029566	0.0036338
		0.0010966	-4.5e-05	6.5e-08	2.0697e-05	9.5627e-05	0.00019647	0.0003419	0.00066651	0.0013371	0.0015643	0.0018957	0.002694	0.0033364
		0.0010861	-4.5e-05	6.7e-08	2.121e-05	9.7561e-05	0.00019969	0.00034626	0.00067193	0.0013419	0.0015685	0.0018989	0.0026949	0.0033356
		0.0011117	-5e-05	7.9e-08	2.4621e-05	0.00011119	0.00022517	0.00038801	0.00074941	0.0014896	0.0017381	0.0020981	0.002955	0.0036351
		0.0010966	-5e-05	8.2e-08	2.5546e-05	0.00011467	0.00023096	0.00039587	0.00075917	0.0014983	0.0017457	0.002104	0.0029566	0.0036338
		0.0010966	-4.5e-05	6.5e-08	2.0697e-05	9.5627e-05	0.00019647	0.0003419	0.00066651	0.0013371	0.0015643	0.0018957	0.002694	0.0033364
		0.0011117	-4.5e-05	6.3e-08	1.9958e-05	9.2836e-05	0.00019183	0.0003356	0.00065868	0.0013302	0.0015583	0.001891	0.0026928	0.0033375
		-0.0011743	-4e-05	3.9e-08	1.2944e-05	6.5589e-05	0.00014363	0.00026291	0.00054243	0.0011477	0.0013579	0.0016678	0.0024258	0.0030429
		-0.0011512	-4e-05	4.2e-08	1.3818e-05	6.89e-05	0.00014917	0.00027049	0.00055203	0.0011565	0.0013658	0.001674	0.0024279	0.0030421
		-0.0011512	-4.5e-05	5.6e-08	1.7991e-05	8.5406e-05	0.00017944	0.00031873	0.0006375	0.001311	0.0015412	0.0018776	0.0026886	0.0033397
		-0.0011743	-4.5e-05	5.2e-08	1.6825e-05	8.0995e-05	0.00017207	0.00030865	0.00062473	0.0012992	0.0015306	0.0018691	0.0026856	0.0033405
		-0.001128	-4e-05	4.5e-08	1.4702e-05	7.2248e-05	0.00015477	0.00027815	0.00056173	0.0011654	0.0013737	0.0016804	0.00243	0.0030412
		-0.0011512	-4e-05	4.2e-08	1.3818e-05	6.89e-05	0.00014917	0.00027049	0.00055203	0.0011565	0.0013658	0.001674	0.0024279	0.0030421
		-0.0011512	-4.5e-05	5.6e-08	1.7991e-05	8.5406e-05	0.00017944	0.00031873	0.0006375	0.001311	0.0015412	0.0018776	0.0026886	0.0033397
		-0.001128	-4.5e-05	6e-08	1.917e-05	8.9866e-05	0.00018689	0.00032891	0.0006504	0.001323	0.0015519	0.0018862	0.0026917	0.0033389
		-0.0011743	-5e-05	6.5e-08	2.0706e-05	9.6402e-05	0.00020051	0.00035438	0.00070704	0.0014508	0.0017034	0.0020705	0.0029453	0.0036381
		-0.0011512	-5e-05	7e-08	2.2165e-05	0.00010191	0.00020971	0.00036696	0.00072298	0.0014656	0.0017167	0.0020812	0.0029494	0.0036373
		-0.0011512	-4.5e-05	5.6e-08	1.7991e-05	8.5406e-05	0.00017944	0.00031873	0.0006375	0.001311	0.0015412	0.0018776	0.0026886	0.0033397
		-0.0011743	-4.5e-05	5.2e-08	1.6825e-05	8.0995e-05	0.00017207	0.00030865	0.00062473	0.0012992	0.0015306	0.0018691	0.0026856	0.0033405
		-0.001128	-5e-05	7.5e-08	2.3638e-05	0.00010748	0.00021902	0.00037968	0.00073907	0.0014805	0.0017301	0.002092	0.0029534	0.0036366
		-0.0011512	-5e-05	7e-08	2.2165e-05	0.00010191	0.00020971	0.00036696	0.00072298	0.0014656	0.0017167	0.0020812	0.0029494	0.0036373
		-0.0011512	-4.5e-05	5.6e-08	1.7991e-05	8.5406e-05	0.00017944	0.00031873	0.0006375	0.001311	0.0015412	0.0018776	0.0026886	0.0033397
		-0.001128	-4.5e-05	6e-08	1.917e-05	8.9866e-05	0.00018689	0.00032891	0.0006504	0.001323	0.0015519	0.0018862	0.0026917	0.0033389
		0.0010861	-4e-05	5e-08	1.6233e-05	7.8033e-05	0.00016439	0.00029121	0.00057792	0.0011796	0.0013861	0.0016897	0.002432	0.0030382
		0.0010601	-4e-05	5.3e-08	1.7143e-05	8.146e-05	0.00017007	0.00029884	0.00058718	0.0011872	0.0013925	0.0016943	0.0024323	0.0030357
		0.0010601	-4.5e-05	7.1e-08	2.2423e-05	0.00010213	0.00020723	0.00035641	0.00068425	0.0013522	0.0015773	0.0019052	0.0026956	0.0033326
		0.0010861	-4.5e-05	6.7e-08	2.121e-05	9.7561e-05	0.00019969	0.00034626	0.00067193	0.0013419	0.0015685	0.0018989	0.0026949	0.0033356
		0.0010345	-4e-05	5.6e-08	1.8039e-05	8.4834e-05	0.00017565	0.00030635	0.00059628	0.0011947	0.0013989	0.0016989	0.0024326	0.0030332
		0.0010601	-4e-05	5.3e-08	1.7143e-05	8.146e-05	0.00017007	0.00029884	0.00058718	0.0011872	0.0013925	0.0016943	0.0024323	0.0030357
		0.0010601	-4.5e-05	7.1e-08	2.2423e-05	0.00010213	0.00020723	0.00035641	0.00068425	0.0013522	0.0015773	0.0019052	0.0026956	0.0033326
		0.0010345	-4.5e-05	7.5e-08	2.3618e-05	0.00010662	0.00021467	0.0003664	0.00069636	0.0013622	0.0015858	0.0019114	0.0026962	0.0033296
		0.0010861	-5e-05	8.4e-08	2.6186e-05	0.00011709	0.00023498	0.00040131	0.00076593	0.0015043	0.001751	0.0021081	0.0029577	0.0036329
		0.0010601	-5e-05	8.9e-08	2.7702e-05	0.00012279	0.0002444	0.00041398	0.00078132	0.0015172	0.001762	0.0021161	0.0029588	0.0036294
		0.0010601	-4.5e-05	7.1e-08	2.2423e-05	0.00010213	0.00020723	0.00035641	0.00068425	0.0013522	0.0015773	0.0019052	0.0026956	0.0033326
		0.0010861	-4.5e-05	6.7e-08	2.121e-05	9.7561e-05	0.00019969	0.00034626	0.00067193	0.0013419	0.0015685	0.0018989	0.0026949	0.0033356
		0.0010345	-5e-05	9.4e-08	2.9196e-05	0.00012841	0.00025368	0.00042644	0.00079644	0.0015298	0.0017728	0.002124	0.0029598	0.0036259
		0.0010601	-5e-05	8.9e-08	2.7702e-05	0.00012279	0.0002444	0.00041398	0.00078132	0.0015172	0.001762	0.0021161	0.0029588	0.0036294
		0.0010601	-4.5e-05	7.1e-08	2.2423e-05	0.00010213	0.00020723	0.00035641	0.00068425	0.0013522	0.0015773	0.0019052	0.0026956	0.0033326
		0.0010345	-4.5e-05	7.5e-08	2.3618e-05	0.00010662	0.00021467	0.0003664	0.00069636	0.0013622	0.0015858	0.0019114	0.0026962	0.0033296
		-0.001128	-4e-05	4.5e-08	1.4702e-05	7.2248e-05	0.00015477	0.00027815	0.00056173	0.0011654	0.0013737	0.0016804	0.00243	0.0030412
		-0.0011056	-4e-05	4.8e-08	1.552e-05	7.5337e-05	0.00015991	0.00028512	0.00057036	0.0011729	0.0013803	0.0016853	0.002431	0.0030395
		-0.0011056	-4.5e-05	6.4e-08	2.0259e-05	9.3973e-05	0.00019372	0.00033817	0.00066188	0.0013331	0.0015608	0.001893	0.0026934	0.0033371
		-0.001128	-4.5e-05	6e-08	1.917e-05	8.9866e-05	0.00018689	0.00032891	0.0006504	0.001323	0.0015519	0.0018862	0.0026917	0.0033389
		-0.0011056	-4e-05	4.8e-08	1.552e-05	7.5337e-05	0.00015991	0.00028512	0.00057036	0.0011729	0.0013803	0.0016853	0.002431	0.0030395
		-0.0010946	-4e-05	4.9e-08	1.5919e-05	7.6843e-05	0.00016241	0.00028852	0.00057457	0.0011766	0.0013835	0.0016877	0.0024315	0.0030388
		-0.0010946	-4.5e-05	6.6e-08	2.079e-05	9.5976e-05	0.00019705	0.00034268	0.00066748	0.001338	0.0015651	0.0018962	0.0026942	0.0033362
		-0.0011056	-4.5e-05	6.4e-08	2.0259e-05	9.3973e-05	0.00019372	0.00033817	0.00066188	0.0013331	0.0015608	0.001893	0.0026934	0.0033371
		-0.0010821	-4e-05	5.1e-08	1.6375e-05	7.8566e-05	0.00016528	0.00029241	0.00057938	0.0011808	0.0013871	0.0016904	0.0024321	0.0030379
		-0.0010946	-4e-05	4.9e-08	1.5919e-05	7.6843e-05	0.00016241	0.00028852	0.00057457	0.0011766	0.0013835	0.0016877	0.0024315	0.0030388
		-0.0010946	-4.5e-05	6.6e-08	2.079e-05	9.5976e-05	0.00019705	0.00034268	0.00066748	0.001338	0.0015651	0.0018962	0.0026942	0.0033362
		-0.0010821	-4.5e-05	6.8e-08	2.1397e-05	9.8267e-05	0.00020086	0.00034784	0.00067387	0.0013436	0.00157	0.0019	0.0026951	0.0033352
		-0.001128	-5e-05	7.5e-08	2.3638e-05	0.00010748	0.00021902	0.00037968	0.00073907	0.0014805	0.0017301	0.002092	0.0029534	0.0036366
		-0.0011056	-5e-05	8e-08	2.4998e-05	0.00011261	0.00022753	0.00039122	0.00075341	0.0014932	0.0017413	0.0021006	0.0029557	0.0036347
		-0.0011056	-4.5e-05	6.4e-08	2.0259e-05	9.3973e-05	0.00019372	0.00033817	0.00066188	0.0013331	0.0015608	0.001893	0.0026934	0.0033371
		-0.001128	-4.5e-05	6e-08	1.917e-05	8.9866e-05	0.00018689	0.00032891	0.0006504	0.001323	0.0015519	0.0018862	0.0026917	0.0033389
		-0.0010946	-5e-05	8.2e-08	2.5661e-05	0.00011511	0.00023169	0.00039685	0.00076039	0.0014994	0.0017467	0.0021048	0.0029568	0.0036337
		-0.0011056	-5e-05	8e-08	2.4998e-05	0.00011261	0.00022753	0.00039122	0.00075341	0.0014932	0.0017413	0.0021006	0.0029557	0.0036347
		-0.0011056	-4.5e-05	6.4e-08	2.0259e-05	9.3973e-05	0.00019372	0.00033817	0.00066188	0.0013331	0.0015608	0.001893	0.0026934	0.0033371
		-0.0010946	-4.5e-05	6.6e-08	2.079e-05	9.5976e-05	0.00019705	0.00034268	0.00066748	0.001338	0.0015651	0.0018962	0.0026942	0.0033362
		-0.0010821	-5e-05	8.5e-08	2.6419e-05	0.00011797	0.00023643	0.00040328	0.00076836	0.0015064	0.0017528	0.0021095	0.0029581	0.0036325
		-0.0010946	-5e-05	8.2e-08	2.5661e-05	0.00011511	0.00023169	0.00039685	0.00076039	0.0014994	0.0017467	0.0021048	0.0029568	0.0036337
		-0.0010946	-4.5e-05	6.6e-08	2.079e-05	9.5976e-05	0.00019705	0.00034268	0.00066748	0.001338	0.0015651	0.0018962	0.0026942	0.0033362
		-0.0010821	-4.5e-05	6.8e-08	2.1397e-05	9.8267e-05	0.00020086	0.00034784	0.00067387	0.0013436	0.00157	0.0019	0.0026951	0.0033352
		0.0010345	-4e-05	5.6e-08	1.8039e-05	8.4834e-05	0.00017565	0.00030635	0.00059628	0.0011947	0.0013989	0.0016989	0.0024326	0.0030332
		0.0010111	-4e-05	5.9e-08	1.8822e-05	8.7773e-05	0.00018049	0.0003128	0.00060392	0.0012006	0.0014038	0.0017021	0.0024322	0.0030305
		0.0010111	-4.5e-05	7.9e-08	2.4662e-05	0.00011054	0.00022112	0.000375	0.00070658	0.0013703	0.0015925	0.001916	0.002696	0.0033264
		0.0010345	-4.5e-05	7.5e-08	2.3618e-05	0.00010662	0.00021467	0.0003664	0.00069636	0.0013622	0.0015858	0.0019114	0.0026962	0.0033296
		0.0010103	-4e-05	5.9e-08	1.8848e-05	8.7872e-05	0.00018065	0.00031301	0.00060418	0.0012008	0.0014039	0.0017022	0.0024322	0.0030304
		0.0010111	-4e-05	5.9e-08	1.8822e-05	8.7773e-05	0.00018049	0.0003128	0.00060392	0.0012006	0.0014038	0.0017021	0.0024322	0.0030305
		0.0010111	-4.5e-05	7.9e-08	2.4662e-05	0.00011054	0.00022112	0.000375	0.00070658	0.0013703	0.0015925	0.001916	0.002696	0.0033264
		0.0010103	-4.5e-05	7.9e-08	2.4698e-05	0.00011067	0.00022134	0.00037528	0.00070693	0.0013706	0.0015927	0.0019162	0.002696	0.0033263
		0.0010345	-5e-05	9.4e-08	2.9196e-05	0.00012841	0.00025368	0.00042644	0.00079644	0.0015298	0.0017728	0.002124	0.0029598	0.0036259
		0.0010111	-5e-05	9.9e-08	3.0503e-05	0.00013331	0.00026175	0.0004372	0.00080925	0.0015399	0.0017813	0.0021299	0.0029598	0.0036222
		0.0010111	-4.5e-05	7.9e-08	2.4662e-05	0.00011054	0.00022112	0.000375	0.00070658	0.0013703	0.0015925	0.001916	0.002696	0.0033264
		0.0010345	-4.5e-05	7.5e-08	2.3618e-05	0.00010662	0.00021467	0.0003664	0.00069636	0.0013622	0.0015858	0.0019114	0.0026962	0.0033296
		0.0010103	-5e-05	9.9e-08	3.0547e-05	0.00013348	0.00026202	0.00043756	0.00080968	0.0015403	0.0017816	0.0021301	0.0029598	0.0036221
		0.0010111	-5e-05	9.9e-08	3.0503e-05	0.00013331	0.00026175	0.0004372	0.00080925	0.0015399	0.0017813	0.0021299	0.0029598	0.0036222
		0.0010111	-4.5e-05	7.9e-08	2.4662e-05	0.00011054	0.00022112	0.000375	0.00070658	0.0013703	0.0015925	0.001916	0.002696	0.0033264
		0.0010103	-4.5e-05	7.9e-08	2.4698e-05	0.00011067	0.00022134	0.00037528	0.00070693	0.0013706	0.0015927	0.0019162	0.002696	0.0033263
		0.0010103	-4e-05	5.9e-08	1.8848e-05	8.7872e-05	0.00018065	0.00031301	0.00060418	0.0012008	0.0014039	0.0017022	0.0024322	0.0030304
		0.00098634	-4e-05	6.2e-08	1.9641e-05	9.0848e-05	0.00018554	0.00031951	0.00061183	0.0012066	0.0014087	0.0017053	0.0024315	0.0030274
		0.00098634	-4.5e-05	8.3e-08	2.5756e-05	0.00011464	0.00022785	0.00038394	0.00071715	0.0013784	0.0015992	0.0019205	0.0026954	0.0033226
		0.0010103	-4.5e-05	7.9e-08	2.4698e-05	0.00011067	0.00022134	0.00037528	0.00070693	0.0013706	0.0015927	0.0019162	0.002696	0.0033263
		0.00098634	-5e-05	1.03e-07	3.187e-05	0.00013843	0.00027016	0.00044837	0.00082247	0.0015502	0.0017898	0.0021356	0.0029593	0.0036179
		0.0010103	-5e-05	9.9e-08	3.0547e-05	0.00013348	0.00026202	0.00043756	0.00080968	0.0015403	0.0017816	0.0021301	0.0029598	0.0036221
		0.0010103	-4.5e-05	7.9e-08	2.4698e-05	0.00011067	0.00022134	0.00037528	0.00070693	0.0013706	0.0015927	0.0019162	0.002696	0.0033263
		0.00098634	-4.5e-05	8.3e-08	2.5756e-05	0.00011464	0.00022785	0.00038394	0.00071715	0.0013784	0.0015992	0.0019205	0.0026954	0.0033226
		-0.0010306	-4e-05	5.7e-08	1.817e-05	8.5326e-05	0.00017646	0.00030743	0.00059756	0.0011957	0.0013997	0.0016994	0.0024325	0.0030327
		-0.0010517	-4e-05	5.4e-08	1.744e-05	8.2579e-05	0.00017192	0.00030135	0.00059024	0.0011898	0.0013947	0.0016959	0.0024325	0.003035
		-0.0010517	-4.5e-05	7.3e-08	2.2819e-05	0.00010362	0.00020971	0.00035974	0.00068831	0.0013556	0.0015802	0.0019074	0.0026959	0.0033317
		-0.0010306	-4.5e-05	7.6e-08	2.3793e-05	0.00010728	0.00021575	0.00036784	0.00069808	0.0013636	0.001587	0.0019122	0.0026961	0.003329
		-0.0010517	-5e-05	9.1e-08	2.8197e-05	0.00012465	0.00024749	0.00041813	0.00078639	0.0015215	0.0017657	0.0021189	0.0029593	0.0036284
		-0.0010306	-5e-05	9.5e-08	2.9415e-05	0.00012923	0.00025504	0.00042825	0.00079859	0.0015315	0.0017742	0.002125	0.0029598	0.0036252
		-0.0010306	-4.5e-05	7.6e-08	2.3793e-05	0.00010728	0.00021575	0.00036784	0.00069808	0.0013636	0.001587	0.0019122	0.0026961	0.003329
		-0.0010517	-4.5e-05	7.3e-08	2.2819e-05	0.00010362	0.00020971	0.00035974	0.00068831	0.0013556	0.0015802	0.0019074	0.0026959	0.0033317
		-0.0010821	-4e-05	5.1e-08	1.6375e-05	7.8566e-05	0.00016528	0.00029241	0.00057938	0.0011808	0.0013871	0.0016904	0.0024321	0.0030379
		-0.0010562	-4e-05	5.4e-08	1.7285e-05	8.1996e-05	0.00017096	0.00030005	0.00058866	0.0011885	0.0013936	0.0016951	0.0024325	0.0030354
		-0.0010562	-4.5e-05	7.2e-08	2.2612e-05	0.00010284	0.00020842	0.00035801	0.00068621	0.0013539	0.0015787	0.0019063	0.0026958	0.0033322
		-0.0010821	-4.5e-05	6.8e-08	2.1397e-05	9.8267e-05	0.00020086	0.00034784	0.00067387	0.0013436	0.00157	0.0019	0.0026951	0.0033352
		-0.0010517	-4e-05	5.4e-08	1.744e-05	8.2579e-05	0.00017192	0.00030135	0.00059024	0.0011898	0.0013947	0.0016959	0.0024325	0.003035
		-0.0010562	-4e-05	5.4e-08	1.7285e-05	8.1996e-05	0.00017096	0.00030005	0.00058866	0.0011885	0.0013936	0.0016951	0.0024325	0.0030354
		-0.0010562	-4.5e-05	7.2e-08	2.2612e-05	0.00010284	0.00020842	0.00035801	0.00068621	0.0013539	0.0015787	0.0019063	0.0026958	0.0033322
		-0.0010517	-4.5e-05	7.3e-08	2.2819e-05	0.00010362	0.00020971	0.00035974	0.00068831	0.0013556	0.0015802	0.0019074	0.0026959	0.0033317
		-0.0010821	-5e-05	8.5e-08	2.6419e-05	0.00011797	0.00023643	0.00040328	0.00076836	0.0015064	0.0017528	0.0021095	0.0029581	0.0036325
		-0.0010562	-5e-05	9e-08	2.7938e-05	0.00012368	0.00024588	0.00041597	0.00078376	0.0015192	0.0017638	0.0021175	0.002959	0.0036289
		-0.0010562	-4.5e-05	7.2e-08	2.2612e-05	0.00010284	0.00020842	0.00035801	0.00068621	0.0013539	0.0015787	0.0019063	0.0026958	0.0033322
		-0.0010821	-4.5e-05	6.8e-08	2.1397e-05	9.8267e-05	0.00020086	0.00034784	0.00067387	0.0013436	0.00157	0.0019	0.0026951	0.0033352
		-0.0010517	-5e-05	9.1e-08	2.8197e-05	0.00012465	0.00024749	0.00041813	0.00078639	0.0015215	0.0017657	0.0021189	0.0029593	0.0036284
		-0.0010562	-5e-05	9e-08	2.7938e-05	0.00012368	0.00024588	0.00041597	0.00078376	0.0015192	0.0017638	0.0021175	0.002959	0.0036289
		-0.0010562	-4.5e-05	7.2e-08	2.2612e-05	0.00010284	0.00020842	0.00035801	0.00068621	0.0013539	0.0015787	0.0019063	0.0026958	0.0033322
		-0.0010517	-4.5e-05	7.3e-08	2.2819e-05	0.00010362	0.00020971	0.00035974	0.00068831	0.0013556	0.0015802	0.0019074	0.0026959	0.0033317
		0.00098634	-4e-05	6.2e-08	1.9641e-05	9.0848e-05	0.00018554	0.00031951	0.00061183	0.0012066	0.0014087	0.0017053	0.0024315	0.0030274
		0.00096471	-4e-05	6.4e-08	2.0332e-05	9.343e-05	0.00018976	0.00032507	0.00061826	0.0012113	0.0014123	0.0017075	0.0024304	0.0030244
		0.00096471	-4.5e-05	8.6e-08	2.6669e-05	0.00011805	0.00023342	0.00039127	0.0007256	0.0013845	0.0016039	0.0019232	0.0026939	0.0033185
		0.00098634	-4.5e-05	8.3e-08	2.5756e-05	0.00011464	0.00022785	0.00038394	0.00071715	0.0013784	0.0015992	0.0019205	0.0026954	0.0033226
		0.0009394	-4e-05	6.7e-08	2.1131e-05	9.6421e-05	0.00019465	0.00033152	0.00062571	0.0012166	0.0014165	0.00171	0.0024292	0.003021
		0.00095455	-4e-05	6.5e-08	2.0654e-05	9.4635e-05	0.00019173	0.00032767	0.00062126	0.0012134	0.001414	0.0017085	0.0024299	0.003023
		0.00095455	-4.5e-05	8.7e-08	2.7097e-05	0.00011965	0.00023604	0.00039473	0.00072959	0.0013874	0.0016062	0.0019246	0.0026934	0.0033168
		0.0009394	-4.5e-05	8.9e-08	2.7736e-05	0.00012204	0.00023995	0.00039989	0.00073558	0.0013918	0.0016098	0.0019269	0.0026928	0.0033146
		0.00095455	-4e-05	6.5e-08	2.0654e-05	9.4635e-05	0.00019173	0.00032767	0.00062126	0.0012134	0.001414	0.0017085	0.0024299	0.003023
		0.00096471	-4e-05	6.4e-08	2.0332e-05	9.343e-05	0.00018976	0.00032507	0.00061826	0.0012113	0.0014123	0.0017075	0.0024304	0.0030244
		0.00096471	-4.5e-05	8.6e-08	2.6669e-05	0.00011805	0.00023342	0.00039127	0.0007256	0.0013845	0.0016039	0.0019232	0.0026939	0.0033185
		0.00095455	-4.5e-05	8.7e-08	2.7097e-05	0.00011965	0.00023604	0.00039473	0.00072959	0.0013874	0.0016062	0.0019246	0.0026934	0.0033168
		0.00098634	-5e-05	1.03e-07	3.187e-05	0.00013843	0.00027016	0.00044837	0.00082247	0.0015502	0.0017898	0.0021356	0.0029593	0.0036179
		0.00096471	-5e-05	1.07e-07	3.3006e-05	0.00014267	0.00027708	0.00045748	0.00083293	0.0015577	0.0017956	0.002139	0.0029574	0.0036127
		0.00096471	-4.5e-05	8.6e-08	2.6669e-05	0.00011805	0.00023342	0.00039127	0.0007256	0.0013845	0.0016039	0.0019232	0.0026939	0.0033185
		0.00098634	-4.5e-05	8.3e-08	2.5756e-05	0.00011464	0.00022785	0.00038394	0.00071715	0.0013784	0.0015992	0.0019205	0.0026954	0.0033226
		0.0009394	-5e-05	1.12e-07	3.4341e-05	0.00014767	0.00028524	0.00046825	0.00084546	0.001567	0.0018031	0.0021438	0.0029563	0.0036081
		0.00095455	-5e-05	1.09e-07	3.3541e-05	0.00014467	0.00028035	0.00046179	0.00083792	0.0015613	0.0017985	0.0021408	0.0029568	0.0036106
		0.00095455	-4.5e-05	8.7e-08	2.7097e-05	0.00011965	0.00023604	0.00039473	0.00072959	0.0013874	0.0016062	0.0019246	0.0026934	0.0033168
		0.0009394	-4.5e-05	8.9e-08	2.7736e-05	0.00012204	0.00023995	0.00039989	0.00073558	0.0013918	0.0016098	0.0019269	0.0026928	0.0033146
		0.00096471	-5e-05	1.07e-07	3.3006e-05	0.00014267	0.00027708	0.00045748	0.00083293	0.0015577	0.0017956	0.002139	0.0029574	0.0036127
		0.00095455	-5e-05	1.09e-07	3.3541e-05	0.00014467	0.00028035	0.00046179	0.00083792	0.0015613	0.0017985	0.0021408	0.0029568	0.0036106
		0.00095455	-4.5e-05	8.7e-08	2.7097e-05	0.00011965	0.00023604	0.00039473	0.00072959	0.0013874	0.0016062	0.0019246	0.0026934	0.0033168
		0.00096471	-4.5e-05	8.6e-08	2.6669e-05	0.00011805	0.00023342	0.00039127	0.0007256	0.0013845	0.0016039	0.0019232	0.0026939	0.0033185
		-0.0010047	-4e-05	6e-08	1.9033e-05	8.856e-05	0.00018177	0.00031449	0.00060589	0.0012021	0.0014049	0.0017028	0.0024318	0.0030295
		-0.0010097	-4e-05	5.9e-08	1.8866e-05	8.7935e-05	0.00018075	0.00031313	0.00060428	0.0012008	0.0014039	0.0017021	0.0024319	0.0030301
		-0.0010097	-4.5e-05	7.9e-08	2.4718e-05	0.00011075	0.00022145	0.00037541	0.00070703	0.0013705	0.0015926	0.001916	0.0026956	0.0033257
		-0.0010047	-4.5e-05	8e-08	2.4941e-05	0.00011158	0.00022281	0.00037723	0.00070918	0.0013722	0.001594	0.0019169	0.0026955	0.003325
		-0.0010306	-4e-05	5.7e-08	1.817e-05	8.5326e-05	0.00017646	0.00030743	0.00059756	0.0011957	0.0013997	0.0016994	0.0024325	0.0030327
		-0.0010097	-4e-05	5.9e-08	1.8866e-05	8.7935e-05	0.00018075	0.00031313	0.00060428	0.0012008	0.0014039	0.0017021	0.0024319	0.0030301
		-0.0010097	-4.5e-05	7.9e-08	2.4718e-05	0.00011075	0.00022145	0.00037541	0.00070703	0.0013705	0.0015926	0.001916	0.0026956	0.0033257
		-0.0010306	-4.5e-05	7.6e-08	2.3793e-05	0.00010728	0.00021575	0.00036784	0.00069808	0.0013636	0.001587	0.0019122	0.0026961	0.003329
		-0.00097861	-4e-05	6.3e-08	1.9897e-05	9.1806e-05	0.00018711	0.0003216	0.00061429	0.0012085	0.0014102	0.0017063	0.0024313	0.0030266
		-0.0010047	-4e-05	6e-08	1.9033e-05	8.856e-05	0.00018177	0.00031449	0.00060589	0.0012021	0.0014049	0.0017028	0.0024318	0.0030295
		-0.0010047	-4.5e-05	8e-08	2.4941e-05	0.00011158	0.00022281	0.00037723	0.00070918	0.0013722	0.001594	0.0019169	0.0026955	0.003325
		-0.00097861	-4.5e-05	8.4e-08	2.6097e-05	0.00011592	0.00022995	0.00038672	0.0007204	0.0013809	0.0016012	0.0019217	0.0026951	0.0033214
		-0.0010097	-5e-05	9.9e-08	3.0571e-05	0.00013356	0.00026214	0.0004377	0.00080977	0.0015402	0.0017814	0.0021298	0.0029593	0.0036214
		-0.0010047	-5e-05	1e-07	3.0849e-05	0.0001346	0.00026386	0.00043997	0.00081247	0.0015423	0.0017831	0.002131	0.0029592	0.0036205
		-0.0010047	-4.5e-05	8e-08	2.4941e-05	0.00011158	0.00022281	0.00037723	0.00070918	0.0013722	0.001594	0.0019169	0.0026955	0.003325
		-0.0010097	-4.5e-05	7.9e-08	2.4718e-05	0.00011075	0.00022145	0.00037541	0.00070703	0.0013705	0.0015926	0.001916	0.0026956	0.0033257
		-0.0010306	-5e-05	9.5e-08	2.9415e-05	0.00012923	0.00025504	0.00042825	0.00079859	0.0015315	0.0017742	0.002125	0.0029598	0.0036252
		-0.0010097	-5e-05	9.9e-08	3.0571e-05	0.00013356	0.00026214	0.0004377	0.00080977	0.0015402	0.0017814	0.0021298	0.0029593	0.0036214
		-0.0010097	-4.5e-05	7.9e-08	2.4718e-05	0.00011075	0.00022145	0.00037541	0.00070703	0.0013705	0.0015926	0.001916	0.0026956	0.0033257
		-0.0010306	-4.5e-05	7.6e-08	2.3793e-05	0.00010728	0.00021575	0.00036784	0.00069808	0.0013636	0.001587	0.0019122	0.0026961	0.003329
		-0.00097861	-5e-05	1.05e-07	3.2298e-05	0.00014003	0.00027278	0.00045184	0.00082651	0.0015532	0.0017922	0.0021372	0.0029589	0.0036162
		-0.0010047	-5e-05	1e-07	3.0849e-05	0.0001346	0.00026386	0.00043997	0.00081247	0.0015423	0.0017831	0.002131	0.0029592	0.0036205
		-0.0010047	-4.5e-05	8e-08	2.4941e-05	0.00011158	0.00022281	0.00037723	0.00070918	0.0013722	0.001594	0.0019169	0.0026955	0.003325
		-0.00097861	-4.5e-05	8.4e-08	2.6097e-05	0.00011592	0.00022995	0.00038672	0.0007204	0.0013809	0.0016012	0.0019217	0.0026951	0.0033214
		0.00092767	-4e-05	6.8e-08	2.1492e-05	9.7768e-05	0.00019685	0.0003344	0.00062899	0.0012189	0.0014182	0.0017109	0.0024285	0.0030193
		0.0009394	-4e-05	6.7e-08	2.1131e-05	9.6421e-05	0.00019465	0.00033152	0.00062571	0.0012166	0.0014165	0.00171	0.0024292	0.003021
		0.0009394	-4.5e-05	8.9e-08	2.7736e-05	0.00012204	0.00023995	0.00039989	0.00073558	0.0013918	0.0016098	0.0019269	0.0026928	0.0033146
		0.00092767	-4.5e-05	9.1e-08	2.8222e-05	0.00012386	0.00024291	0.00040378	0.00074006	0.001395	0.0016124	0.0019285	0.0026923	0.0033128
		0.0009394	-5e-05	1.12e-07	3.4341e-05	0.00014767	0.00028524	0.00046825	0.00084546	0.001567	0.0018031	0.0021438	0.0029563	0.0036081
		0.00092767	-5e-05	1.14e-07	3.4952e-05	0.00014995	0.00028897	0.00047316	0.00085114	0.0015712	0.0018065	0.002146	0.002956	0.0036063
		0.00092767	-4.5e-05	9.1e-08	2.8222e-05	0.00012386	0.00024291	0.00040378	0.00074006	0.001395	0.0016124	0.0019285	0.0026923	0.0033128
		0.0009394	-4.5e-05	8.9e-08	2.7736e-05	0.00012204	0.00023995	0.00039989	0.00073558	0.0013918	0.0016098	0.0019269	0.0026928	0.0033146
		0.00092767	-4e-05	6.8e-08	2.1492e-05	9.7768e-05	0.00019685	0.0003344	0.00062899	0.0012189	0.0014182	0.0017109	0.0024285	0.0030193
		0.00091202	-4e-05	7e-08	2.1961e-05	9.9514e-05	0.00019967	0.00033808	0.0006331	0.0012215	0.0014202	0.0017118	0.0024272	0.0030168
		0.00091202	-4.5e-05	9.3e-08	2.8845e-05	0.00012617	0.00024665	0.00040865	0.00074549	0.0013985	0.0016149	0.0019296	0.0026905	0.0033093
		0.00092767	-4.5e-05	9.1e-08	2.8222e-05	0.00012386	0.00024291	0.00040378	0.00074006	0.001395	0.0016124	0.0019285	0.0026923	0.0033128
		0.00088751	-4e-05	7.2e-08	2.2692e-05	0.00010224	0.00020411	0.00034388	0.00063962	0.0012259	0.0014234	0.0017135	0.0024256	0.0030133
		0.00090284	-4e-05	7.1e-08	2.2235e-05	0.00010054	0.00020133	0.00034025	0.00063553	0.0012231	0.0014213	0.0017124	0.0024266	0.0030154
		0.00090284	-4.5e-05	9.4e-08	2.921e-05	0.00012754	0.00024887	0.00041154	0.00074873	0.0014006	0.0016165	0.0019304	0.0026896	0.0033076
		0.00088751	-4.5e-05	9.6e-08	2.9822e-05	0.00012982	0.00025258	0.00041638	0.0007542	0.0014044	0.0016193	0.0019319	0.0026885	0.0033049
		0.00090284	-4e-05	7.1e-08	2.2235e-05	0.00010054	0.00020133	0.00034025	0.00063553	0.0012231	0.0014213	0.0017124	0.0024266	0.0030154
		0.00091202	-4e-05	7e-08	2.1961e-05	9.9514e-05	0.00019967	0.00033808	0.0006331	0.0012215	0.0014202	0.0017118	0.0024272	0.0030168
		0.00091202	-4.5e-05	9.3e-08	2.8845e-05	0.00012617	0.00024665	0.00040865	0.00074549	0.0013985	0.0016149	0.0019296	0.0026905	0.0033093
		0.00090284	-4.5e-05	9.4e-08	2.921e-05	0.00012754	0.00024887	0.00041154	0.00074873	0.0014006	0.0016165	0.0019304	0.0026896	0.0033076
		0.00092767	-5e-05	1.14e-07	3.4952e-05	0.00014995	0.00028897	0.00047316	0.00085114	0.0015712	0.0018065	0.002146	0.002956	0.0036063
		0.00091202	-5e-05	1.16e-07	3.5728e-05	0.00015283	0.00029364	0.00047923	0.00085788	0.0015755	0.0018096	0.0021474	0.0029537	0.0036019
		0.00091202	-4.5e-05	9.3e-08	2.8845e-05	0.00012617	0.00024665	0.00040865	0.00074549	0.0013985	0.0016149	0.0019296	0.0026905	0.0033093
		0.00092767	-4.5e-05	9.1e-08	2.8222e-05	0.00012386	0.00024291	0.00040378	0.00074006	0.001395	0.0016124	0.0019285	0.0026923	0.0033128
		0.00088751	-5e-05	1.2e-07	3.6951e-05	0.00015739	0.00030104	0.00048889	0.00086878	0.0015828	0.0018152	0.0021504	0.0029514	0.0035965
		0.00090284	-5e-05	1.18e-07	3.6185e-05	0.00015454	0.0002964	0.00048282	0.00086192	0.0015782	0.0018116	0.0021484	0.0029527	0.0035997
		0.00090284	-4.5e-05	9.4e-08	2.921e-05	0.00012754	0.00024887	0.00041154	0.00074873	0.0014006	0.0016165	0.0019304	0.0026896	0.0033076
		0.00088751	-4.5e-05	9.6e-08	2.9822e-05	0.00012982	0.00025258	0.00041638	0.0007542	0.0014044	0.0016193	0.0019319	0.0026885	0.0033049
		0.00091202	-5e-05	1.16e-07	3.5728e-05	0.00015283	0.00029364	0.00047923	0.00085788	0.0015755	0.0018096	0.0021474	0.0029537	0.0036019
		0.00090284	-5e-05	1.18e-07	3.6185e-05	0.00015454	0.0002964	0.00048282	0.00086192	0.0015782	0.0018116	0.0021484	0.0029527	0.0035997
		0.00090284	-4.5e-05	9.4e-08	2.921e-05	0.00012754	0.00024887	0.00041154	0.00074873	0.0014006	0.0016165	0.0019304	0.0026896	0.0033076
		0.00091202	-4.5e-05	9.3e-08	2.8845e-05	0.00012617	0.00024665	0.00040865	0.00074549	0.0013985	0.0016149	0.0019296	0.0026905	0.0033093
		-0.00096709	-4e-05	6.4e-08	2.0263e-05	9.3179e-05	0.00018936	0.00032457	0.00061773	0.001211	0.0014122	0.0017075	0.0024308	0.003025
		-0.00095295	-4e-05	6.5e-08	2.0705e-05	9.4827e-05	0.00019204	0.00032809	0.00062175	0.0012138	0.0014143	0.0017086	0.0024299	0.0030229
		-0.00095295	-4.5e-05	8.7e-08	2.7171e-05	0.00011993	0.00023649	0.00039534	0.00073031	0.001388	0.0016067	0.001925	0.0026934	0.0033167
		-0.00096709	-4.5e-05	8.5e-08	2.6586e-05	0.00011775	0.00023293	0.00039066	0.00072496	0.0013842	0.0016038	0.0019234	0.0026945	0.0033195
		-0.00092757	-4e-05	6.8e-08	2.1496e-05	9.7783e-05	0.00019687	0.00033443	0.000629	0.0012189	0.0014182	0.0017109	0.0024284	0.0030192
		-0.00095295	-4e-05	6.5e-08	2.0705e-05	9.4827e-05	0.00019204	0.00032809	0.00062175	0.0012138	0.0014143	0.0017086	0.0024299	0.0030229
		-0.00095295	-4.5e-05	8.7e-08	2.7171e-05	0.00011993	0.00023649	0.00039534	0.00073031	0.001388	0.0016067	0.001925	0.0026934	0.0033167
		-0.00092757	-4.5e-05	9.1e-08	2.8224e-05	0.00012386	0.0002429	0.00040376	0.00073997	0.0013948	0.0016121	0.0019281	0.0026917	0.0033122
		-0.00096709	-5e-05	1.07e-07	3.2908e-05	0.00014231	0.00027651	0.00045676	0.0008322	0.0015574	0.0017955	0.0021392	0.0029582	0.0036139
		-0.00095295	-5e-05	1.09e-07	3.3638e-05	0.00014504	0.00028094	0.00046258	0.00083888	0.0015621	0.0017992	0.0021413	0.002957	0.0036106
		-0.00095295	-4.5e-05	8.7e-08	2.7171e-05	0.00011993	0.00023649	0.00039534	0.00073031	0.001388	0.0016067	0.001925	0.0026934	0.0033167
		-0.00096709	-4.5e-05	8.5e-08	2.6586e-05	0.00011775	0.00023293	0.00039066	0.00072496	0.0013842	0.0016038	0.0019234	0.0026945	0.0033195
		-0.00092757	-5e-05	1.14e-07	3.4951e-05	0.00014994	0.00028894	0.00047309	0.00085094	0.0015707	0.0018059	0.0021453	0.002955	0.0036052
		-0.00095295	-5e-05	1.09e-07	3.3638e-05	0.00014504	0.00028094	0.00046258	0.00083888	0.0015621	0.0017992	0.0021413	0.002957	0.0036106
		-0.00095295	-4.5e-05	8.7e-08	2.7171e-05	0.00011993	0.00023649	0.00039534	0.00073031	0.001388	0.0016067	0.001925	0.0026934	0.0033167
		-0.00092757	-4.5e-05	9.1e-08	2.8224e-05	0.00012386	0.0002429	0.00040376	0.00073997	0.0013948	0.0016121	0.0019281	0.0026917	0.0033122
		-0.00097861	-4e-05	6.3e-08	1.9897e-05	9.1806e-05	0.00018711	0.0003216	0.00061429	0.0012085	0.0014102	0.0017063	0.0024313	0.0030266
		-0.00096709	-4e-05	6.4e-08	2.0263e-05	9.3179e-05	0.00018936	0.00032457	0.00061773	0.001211	0.0014122	0.0017075	0.0024308	0.003025
		-0.00096709	-4.5e-05	8.5e-08	2.6586e-05	0.00011775	0.00023293	0.00039066	0.00072496	0.0013842	0.0016038	0.0019234	0.0026945	0.0033195
		-0.00097861	-4.5e-05	8.4e-08	2.6097e-05	0.00011592	0.00022995	0.00038672	0.0007204	0.0013809	0.0016012	0.0019217	0.0026951	0.0033214
		-0.00096709	-5e-05	1.07e-07	3.2908e-05	0.00014231	0.00027651	0.00045676	0.0008322	0.0015574	0.0017955	0.0021392	0.0029582	0.0036139
		-0.00097861	-5e-05	1.05e-07	3.2298e-05	0.00014003	0.00027278	0.00045184	0.00082651	0.0015532	0.0017922	0.0021372	0.0029589	0.0036162
		-0.00097861	-4.5e-05	8.4e-08	2.6097e-05	0.00011592	0.00022995	0.00038672	0.0007204	0.0013809	0.0016012	0.0019217	0.0026951	0.0033214
		-0.00096709	-4.5e-05	8.5e-08	2.6586e-05	0.00011775	0.00023293	0.00039066	0.00072496	0.0013842	0.0016038	0.0019234	0.0026945	0.0033195
		-0.00090053	-4e-05	7.1e-08	2.2301e-05	0.00010078	0.00020174	0.00034077	0.00063612	0.0012235	0.0014217	0.0017126	0.0024265	0.0030152
		-0.00091298	-4e-05	7e-08	2.1931e-05	9.9403e-05	0.00019949	0.00033785	0.00063284	0.0012214	0.0014201	0.0017118	0.0024274	0.0030171
		-0.00091298	-4.5e-05	9.3e-08	2.8804e-05	0.00012602	0.00024641	0.00040833	0.00074511	0.0013982	0.0016146	0.0019294	0.0026905	0.0033095
		-0.00090053	-4.5e-05	9.5e-08	2.9298e-05	0.00012786	0.0002494	0.00041223	0.00074949	0.0014011	0.0016168	0.0019306	0.0026894	0.0033071
		-0.00092757	-4e-05	6.8e-08	2.1496e-05	9.7783e-05	0.00019687	0.00033443	0.000629	0.0012189	0.0014182	0.0017109	0.0024284	0.0030192
		-0.00091298	-4e-05	7e-08	2.1931e-05	9.9403e-05	0.00019949	0.00033785	0.00063284	0.0012214	0.0014201	0.0017118	0.0024274	0.0030171
		-0.00091298	-4.5e-05	9.3e-08	2.8804e-05	0.00012602	0.00024641	0.00040833	0.00074511	0.0013982	0.0016146	0.0019294	0.0026905	0.0033095
		-0.00092757	-4.5e-05	9.1e-08	2.8224e-05	0.00012386	0.0002429	0.00040376	0.00073997	0.0013948	0.0016121	0.0019281	0.0026917	0.0033122
		-0.00087414	-4e-05	7.4e-08	2.3085e-05	0.00010371	0.00020648	0.00034696	0.00064306	0.0012281	0.001425	0.0017143	0.0024247	0.0030114
		-0.00090053	-4e-05	7.1e-08	2.2301e-05	0.00010078	0.00020174	0.00034077	0.00063612	0.0012235	0.0014217	0.0017126	0.0024265	0.0030152
		-0.00090053	-4.5e-05	9.5e-08	2.9298e-05	0.00012786	0.0002494	0.00041223	0.00074949	0.0014011	0.0016168	0.0019306	0.0026894	0.0033071
		-0.00087414	-4.5e-05	9.8e-08	3.0343e-05	0.00013176	0.00025572	0.00042046	0.00075874	0.0014073	0.0016214	0.001933	0.0026872	0.0033023
		-0.00091298	-5e-05	1.16e-07	3.5677e-05	0.00015264	0.00029332	0.0004788	0.00085737	0.001575	0.0018092	0.0021471	0.0029536	0.0036019
		-0.00090053	-5e-05	1.18e-07	3.6295e-05	0.00015494	0.00029706	0.00048368	0.00086285	0.0015787	0.001812	0.0021486	0.0029524	0.0035991
		-0.00090053	-4.5e-05	9.5e-08	2.9298e-05	0.00012786	0.0002494	0.00041223	0.00074949	0.0014011	0.0016168	0.0019306	0.0026894	0.0033071
		-0.00091298	-4.5e-05	9.3e-08	2.8804e-05	0.00012602	0.00024641	0.00040833	0.00074511	0.0013982	0.0016146	0.0019294	0.0026905	0.0033095
		-0.00092757	-5e-05	1.14e-07	3.4951e-05	0.00014994	0.00028894	0.00047309	0.00085094	0.0015707	0.0018059	0.0021453	0.002955	0.0036052
		-0.00091298	-5e-05	1.16e-07	3.5677e-05	0.00015264	0.00029332	0.0004788	0.00085737	0.001575	0.0018092	0.0021471	0.0029536	0.0036019
		-0.00091298	-4.5e-05	9.3e-08	2.8804e-05	0.00012602	0.00024641	0.00040833	0.00074511	0.0013982	0.0016146	0.0019294	0.0026905	0.0033095
		-0.00092757	-4.5e-05	9.1e-08	2.8224e-05	0.00012386	0.0002429	0.00040376	0.00073997	0.0013948	0.0016121	0.0019281	0.0026917	0.0033122
		-0.00087414	-5e-05	1.23e-07	3.7601e-05	0.00015981	0.00030495	0.00049397	0.00087443	0.0015865	0.0018178	0.0021517	0.0029498	0.0035933
		-0.00090053	-5e-05	1.18e-07	3.6295e-05	0.00015494	0.00029706	0.00048368	0.00086285	0.0015787	0.001812	0.0021486	0.0029524	0.0035991
		-0.00090053	-4.5e-05	9.5e-08	2.9298e-05	0.00012786	0.0002494	0.00041223	0.00074949	0.0014011	0.0016168	0.0019306	0.0026894	0.0033071
		-0.00087414	-4.5e-05	9.8e-08	3.0343e-05	0.00013176	0.00025572	0.00042046	0.00075874	0.0014073	0.0016214	0.001933	0.0026872	0.0033023
		0.00088751	-4e-05	7.2e-08	2.2692e-05	0.00010224	0.00020411	0.00034388	0.00063962	0.0012259	0.0014234	0.0017135	0.0024256	0.0030133
		0.00086264	-4e-05	7.5e-08	2.3405e-05	0.0001049	0.0002084	0.00034945	0.00064578	0.0012297	0.0014262	0.0017147	0.0024237	0.0030097
		0.00086264	-4.5e-05	1e-07	3.0778e-05	0.00013338	0.00025834	0.00042386	0.00076251	0.0014097	0.0016232	0.0019339	0.0026864	0.0033005
		0.00088751	-4.5e-05	9.6e-08	2.9822e-05	0.00012982	0.00025258	0.00041638	0.0007542	0.0014044	0.0016193	0.0019319	0.0026885	0.0033049
		0.00085973	-4e-05	7.5e-08	2.3488e-05	0.00010521	0.00020891	0.0003501	0.00064651	0.0012302	0.0014265	0.0017149	0.0024235	0.0030093
		0.00086264	-4e-05	7.5e-08	2.3405e-05	0.0001049	0.0002084	0.00034945	0.00064578	0.0012297	0.0014262	0.0017147	0.0024237	0.0030097
		0.00086264	-4.5e-05	1e-07	3.0778e-05	0.00013338	0.00025834	0.00042386	0.00076251	0.0014097	0.0016232	0.0019339	0.0026864	0.0033005
		0.00085973	-4.5e-05	1e-07	3.089e-05	0.00013379	0.00025901	0.00042474	0.00076349	0.0014103	0.0016237	0.0019341	0.0026861	0.0033
		0.00088751	-5e-05	1.2e-07	3.6951e-05	0.00015739	0.00030104	0.00048889	0.00086878	0.0015828	0.0018152	0.0021504	0.0029514	0.0035965
		0.00086264	-5e-05	1.24e-07	3.8151e-05	0.00016186	0.00030827	0.00049828	0.00087924	0.0015897	0.0018203	0.0021531	0.002949	0.0035913
		0.00086264	-4.5e-05	1e-07	3.0778e-05	0.00013338	0.00025834	0.00042386	0.00076251	0.0014097	0.0016232	0.0019339	0.0026864	0.0033005
		0.00088751	-4.5e-05	9.6e-08	2.9822e-05	0.00012982	0.00025258	0.00041638	0.0007542	0.0014044	0.0016193	0.0019319	0.0026885	0.0033049
		0.00085973	-5e-05	1.25e-07	3.8292e-05	0.00016238	0.00030912	0.00049938	0.00088047	0.0015905	0.0018209	0.0021534	0.0029488	0.0035907
		0.00086264	-5e-05	1.24e-07	3.8151e-05	0.00016186	0.00030827	0.00049828	0.00087924	0.0015897	0.0018203	0.0021531	0.002949	0.0035913
		0.00086264	-4.5e-05	1e-07	3.0778e-05	0.00013338	0.00025834	0.00042386	0.00076251	0.0014097	0.0016232	0.0019339	0.0026864	0.0033005
		0.00085973	-4.5e-05	1e-07	3.089e-05	0.00013379	0.00025901	0.00042474	0.00076349	0.0014103	0.0016237	0.0019341	0.0026861	0.0033
		0.00085973	-4e-05	7.5e-08	2.3488e-05	0.00010521	0.00020891	0.0003501	0.00064651	0.0012302	0.0014265	0.0017149	0.0024235	0.0030093
		0.00083642	-4e-05	7.7e-08	2.4144e-05	0.00010764	0.00021283	0.00035517	0.00065205	0.0012335	0.0014289	0.0017158	0.0024215	0.0030057
		0.00083642	-4.5e-05	1.03e-07	3.1762e-05	0.00013703	0.00026423	0.00043148	0.00077086	0.0014148	0.0016269	0.0019354	0.0026836	0.0032953
		0.00085973	-4.5e-05	1e-07	3.089e-05	0.00013379	0.00025901	0.00042474	0.00076349	0.0014103	0.0016237	0.0019341	0.0026861	0.0033
		0.00083642	-5e-05	1.29e-07	3.938e-05	0.00016642	0.00031563	0.00050779	0.00088967	0.0015961	0.0018249	0.002155	0.0029457	0.003585
		0.00085973	-5e-05	1.25e-07	3.8292e-05	0.00016238	0.00030912	0.00049938	0.00088047	0.0015905	0.0018209	0.0021534	0.0029488	0.0035907
		0.00085973	-4.5e-05	1e-07	3.089e-05	0.00013379	0.00025901	0.00042474	0.00076349	0.0014103	0.0016237	0.0019341	0.0026861	0.0033
		0.00083642	-4.5e-05	1.03e-07	3.1762e-05	0.00013703	0.00026423	0.00043148	0.00077086	0.0014148	0.0016269	0.0019354	0.0026836	0.0032953
		0.00083642	-4e-05	7.7e-08	2.4144e-05	0.00010764	0.00021283	0.00035517	0.00065205	0.0012335	0.0014289	0.0017158	0.0024215	0.0030057
		0.00081982	-4e-05	7.9e-08	2.4593e-05	0.0001093	0.0002155	0.00035859	0.00065572	0.0012356	0.0014302	0.0017161	0.0024199	0.003003
		0.00081982	-4.5e-05	1.05e-07	3.2352e-05	0.00013922	0.00026774	0.00043597	0.00077566	0.0014175	0.0016286	0.0019358	0.0026814	0.0032917
		0.00083642	-4.5e-05	1.03e-07	3.1762e-05	0.00013703	0.00026423	0.00043148	0.00077086	0.0014148	0.0016269	0.0019354	0.0026836	0.0032953
		0.00081982	-4e-05	7.9e-08	2.4593e-05	0.0001093	0.0002155	0.00035859	0.00065572	0.0012356	0.0014302	0.0017161	0.0024199	0.003003
		0.0008106	-4e-05	7.9e-08	2.4841e-05	0.00011022	0.00021698	0.00036049	0.00065776	0.0012367	0.001431	0.0017164	0.0024191	0.0030016
		0.0008106	-4.5e-05	1.06e-07	3.2683e-05	0.00014044	0.00026971	0.0004385	0.0007784	0.0014191	0.0016297	0.0019362	0.0026804	0.00329
		0.00081982	-4.5e-05	1.05e-07	3.2352e-05	0.00013922	0.00026774	0.00043597	0.00077566	0.0014175	0.0016286	0.0019358	0.0026814	0.0032917
		0.00078972	-4e-05	8.1e-08	2.54e-05	0.0001123	0.00022032	0.00036478	0.00066238	0.0012394	0.0014328	0.001717	0.0024174	0.0029987
		0.0008106	-4e-05	7.9e-08	2.4841e-05	0.00011022	0.00021698	0.00036049	0.00065776	0.0012367	0.001431	0.0017164	0.0024191	0.0030016
		0.0008106	-4.5e-05	1.06e-07	3.2683e-05	0.00014044	0.00026971	0.0004385	0.0007784	0.0014191	0.0016297	0.0019362	0.0026804	0.00329
		0.00078972	-4.5e-05	1.09e-07	3.3441e-05	0.00014326	0.00027424	0.00044435	0.00078478	0.001423	0.0016325	0.0019375	0.0026788	0.0032868
		0.00083642	-5e-05	1.29e-07	3.938e-05	0.00016642	0.00031563	0.00050779	0.00088967	0.0015961	0.0018249	0.002155	0.0029457	0.003585
		0.00081982	-5e-05	1.31e-07	4.0111e-05	0.00016913	0.00031997	0.00051335	0.0008956	0.0015994	0.0018269	0.0021555	0.0029429	0.0035804
		0.00081982	-4.5e-05	1.05e-07	3.2352e-05	0.00013922	0.00026774	0.00043597	0.00077566	0.0014175	0.0016286	0.0019358	0.0026814	0.0032917
		0.00083642	-4.5e-05	1.03e-07	3.1762e-05	0.00013703	0.00026423	0.00043148	0.00077086	0.0014148	0.0016269	0.0019354	0.0026836	0.0032953
		0.0008106	-5e-05	1.33e-07	4.0525e-05	0.00017066	0.00032244	0.00051652	0.00089904	0.0016014	0.0018284	0.002156	0.0029418	0.0035784
		0.00081982	-5e-05	1.31e-07	4.0111e-05	0.00016913	0.00031997	0.00051335	0.0008956	0.0015994	0.0018269	0.0021555	0.0029429	0.0035804
		0.00081982	-4.5e-05	1.05e-07	3.2352e-05	0.00013922	0.00026774	0.00043597	0.00077566	0.0014175	0.0016286	0.0019358	0.0026814	0.0032917
		0.0008106	-4.5e-05	1.06e-07	3.2683e-05	0.00014044	0.00026971	0.0004385	0.0007784	0.0014191	0.0016297	0.0019362	0.0026804	0.00329
		0.00078972	-5e-05	1.36e-07	4.1482e-05	0.00017422	0.00032817	0.00052392	0.00090718	0.0016066	0.0018323	0.0021581	0.0029402	0.0035748
		0.0008106	-5e-05	1.33e-07	4.0525e-05	0.00017066	0.00032244	0.00051652	0.00089904	0.0016014	0.0018284	0.002156	0.0029418	0.0035784
		0.0008106	-4.5e-05	1.06e-07	3.2683e-05	0.00014044	0.00026971	0.0004385	0.0007784	0.0014191	0.0016297	0.0019362	0.0026804	0.00329
		0.00078972	-4.5e-05	1.09e-07	3.3441e-05	0.00014326	0.00027424	0.00044435	0.00078478	0.001423	0.0016325	0.0019375	0.0026788	0.0032868
		0.00078972	-4e-05	8.1e-08	2.54e-05	0.0001123	0.00022032	0.00036478	0.00066238	0.0012394	0.0014328	0.001717	0.0024174	0.0029987
		0.00077965	-4e-05	8.2e-08	2.5661e-05	0.00011327	0.00022187	0.00036676	0.00066448	0.0012405	0.0014335	0.0017171	0.0024164	0.0029971
		0.00077965	-4.5e-05	1.1e-07	3.3791e-05	0.00014455	0.00027632	0.000447	0.00078761	0.0014246	0.0016336	0.0019378	0.0026776	0.0032848
		0.00078972	-4.5e-05	1.09e-07	3.3441e-05	0.00014326	0.00027424	0.00044435	0.00078478	0.001423	0.0016325	0.0019375	0.0026788	0.0032868
		0.00077965	-5e-05	1.37e-07	4.1921e-05	0.00017584	0.00033077	0.00052725	0.00091074	0.0016087	0.0018336	0.0021585	0.0029388	0.0035725
		0.00078972	-5e-05	1.36e-07	4.1482e-05	0.00017422	0.00032817	0.00052392	0.00090718	0.0016066	0.0018323	0.0021581	0.0029402	0.0035748
		0.00078972	-4.5e-05	1.09e-07	3.3441e-05	0.00014326	0.00027424	0.00044435	0.00078478	0.001423	0.0016325	0.0019375	0.0026788	0.0032868
		0.00077965	-4.5e-05	1.1e-07	3.3791e-05	0.00014455	0.00027632	0.000447	0.00078761	0.0014246	0.0016336	0.0019378	0.0026776	0.0032848
		-0.0008217	-4e-05	7.9e-08	2.4552e-05	0.00010916	0.00021528	0.00035832	0.00065548	0.0012356	0.0014303	0.0017163	0.0024203	0.0030035
		-0.00082811	-4e-05	7.8e-08	2.4374e-05	0.0001085	0.00021422	0.00035696	0.000654	0.0012347	0.0014297	0.0017161	0.0024209	0.0030045
		-0.00082811	-4.5e-05	1.04e-07	3.2061e-05	0.00013814	0.00026602	0.00043378	0.00077333	0.0014162	0.0016278	0.0019356	0.0026825	0.0032935
		-0.0008217	-4.5e-05	1.05e-07	3.2297e-05	0.00013902	0.00026743	0.0004356	0.00077532	0.0014174	0.0016286	0.0019359	0.0026818	0.0032922
		-0.00082811	-5e-05	1.3e-07	3.9747e-05	0.00016778	0.00031782	0.00051059	0.00089267	0.0015977	0.0018259	0.0021552	0.0029441	0.0035825
		-0.0008217	-5e-05	1.31e-07	4.0043e-05	0.00016888	0.00031959	0.00051287	0.00089515	0.0015992	0.0018269	0.0021556	0.0029433	0.0035809
		-0.0008217	-4.5e-05	1.05e-07	3.2297e-05	0.00013902	0.00026743	0.0004356	0.00077532	0.0014174	0.0016286	0.0019359	0.0026818	0.0032922
		-0.00082811	-4.5e-05	1.04e-07	3.2061e-05	0.00013814	0.00026602	0.00043378	0.00077333	0.0014162	0.0016278	0.0019356	0.0026825	0.0032935
		-0.00087414	-4e-05	7.4e-08	2.3085e-05	0.00010371	0.00020648	0.00034696	0.00064306	0.0012281	0.001425	0.0017143	0.0024247	0.0030114
		-0.0008479	-4e-05	7.6e-08	2.3821e-05	0.00010644	0.00021089	0.00035266	0.0006493	0.0012319	0.0014277	0.0017153	0.0024225	0.0030074
		-0.0008479	-4.5e-05	1.01e-07	3.1323e-05	0.0001354	0.00026159	0.00042806	0.00076707	0.0014124	0.001625	0.0019345	0.0026845	0.0032973
		-0.00087414	-4.5e-05	9.8e-08	3.0343e-05	0.00013176	0.00025572	0.00042046	0.00075874	0.0014073	0.0016214	0.001933	0.0026872	0.0033023
		-0.00082811	-4e-05	7.8e-08	2.4374e-05	0.0001085	0.00021422	0.00035696	0.000654	0.0012347	0.0014297	0.0017161	0.0024209	0.0030045
		-0.0008479	-4e-05	7.6e-08	2.3821e-05	0.00010644	0.00021089	0.00035266	0.0006493	0.0012319	0.0014277	0.0017153	0.0024225	0.0030074
		-0.0008479	-4.5e-05	1.01e-07	3.1323e-05	0.0001354	0.00026159	0.00042806	0.00076707	0.0014124	0.001625	0.0019345	0.0026845	0.0032973
		-0.00082811	-4.5e-05	1.04e-07	3.2061e-05	0.00013814	0.00026602	0.00043378	0.00077333	0.0014162	0.0016278	0.0019356	0.0026825	0.0032935
		-0.00087414	-5e-05	1.23e-07	3.7601e-05	0.00015981	0.00030495	0.00049397	0.00087443	0.0015865	0.0018178	0.0021517	0.0029498	0.0035933
		-0.0008479	-5e-05	1.27e-07	3.8826e-05	0.00016436	0.0003123	0.00050346	0.00088484	0.0015929	0.0018224	0.0021537	0.0029466	0.0035871
		-0.0008479	-4.5e-05	1.01e-07	3.1323e-05	0.0001354	0.00026159	0.00042806	0.00076707	0.0014124	0.001625	0.0019345	0.0026845	0.0032973
		-0.00087414	-4.5e-05	9.8e-08	3.0343e-05	0.00013176	0.00025572	0.00042046	0.00075874	0.0014073	0.0016214	0.001933	0.0026872	0.0033023
		-0.00082811	-5e-05	1.3e-07	3.9747e-05	0.00016778	0.00031782	0.00051059	0.00089267	0.0015977	0.0018259	0.0021552	0.0029441	0.0035825
		-0.0008479	-5e-05	1.27e-07	3.8826e-05	0.00016436	0.0003123	0.00050346	0.00088484	0.0015929	0.0018224	0.0021537	0.0029466	0.0035871
		-0.0008479	-4.5e-05	1.01e-07	3.1323e-05	0.0001354	0.00026159	0.00042806	0.00076707	0.0014124	0.001625	0.0019345	0.0026845	0.0032973
		-0.00082811	-4.5e-05	1.04e-07	3.2061e-05	0.00013814	0.00026602	0.00043378	0.00077333	0.0014162	0.0016278	0.0019356	0.0026825	0.0032935
		-0.0008217	-4e-05	7.9e-08	2.4552e-05	0.00010916	0.00021528	0.00035832	0.00065548	0.0012356	0.0014303	0.0017163	0.0024203	0.0030035
		-0.00079583	-4e-05	8.1e-08	2.5229e-05	0.00011166	0.00021929	0.00036344	0.00066089	0.0012384	0.001432	0.0017166	0.0024177	0.0029993
		-0.00079583	-4.5e-05	1.08e-07	3.3201e-05	0.00014236	0.00027279	0.00044244	0.0007826	0.0014214	0.0016312	0.0019366	0.0026786	0.003287
		-0.0008217	-4.5e-05	1.05e-07	3.2297e-05	0.00013902	0.00026743	0.0004356	0.00077532	0.0014174	0.0016286	0.0019359	0.0026818	0.0032922
		-0.00076991	-4e-05	8.3e-08	2.5905e-05	0.00011416	0.0002233	0.00036856	0.00066633	0.0012414	0.0014339	0.0017169	0.0024151	0.0029952
		-0.00079583	-4e-05	8.1e-08	2.5229e-05	0.00011166	0.00021929	0.00036344	0.00066089	0.0012384	0.001432	0.0017166	0.0024177	0.0029993
		-0.00079583	-4.5e-05	1.08e-07	3.3201e-05	0.00014236	0.00027279	0.00044244	0.0007826	0.0014214	0.0016312	0.0019366	0.0026786	0.003287
		-0.00076991	-4.5e-05	1.11e-07	3.4104e-05	0.0001457	0.00027814	0.00044929	0.00078989	0.0014254	0.0016338	0.0019372	0.0026755	0.0032819
		-0.0008217	-5e-05	1.31e-07	4.0043e-05	0.00016888	0.00031959	0.00051287	0.00089515	0.0015992	0.0018269	0.0021556	0.0029433	0.0035809
		-0.00079583	-5e-05	1.35e-07	4.1174e-05	0.00017307	0.00032629	0.00052145	0.00090431	0.0016043	0.0018303	0.0021566	0.0029396	0.0035747
		-0.00079583	-4.5e-05	1.08e-07	3.3201e-05	0.00014236	0.00027279	0.00044244	0.0007826	0.0014214	0.0016312	0.0019366	0.0026786	0.003287
		-0.0008217	-4.5e-05	1.05e-07	3.2297e-05	0.00013902	0.00026743	0.0004356	0.00077532	0.0014174	0.0016286	0.0019359	0.0026818	0.0032922
		-0.00076991	-5e-05	1.39e-07	4.2303e-05	0.00017724	0.00033299	0.00053002	0.00091345	0.0016095	0.0018337	0.0021576	0.0029359	0.0035685
		-0.00079583	-5e-05	1.35e-07	4.1174e-05	0.00017307	0.00032629	0.00052145	0.00090431	0.0016043	0.0018303	0.0021566	0.0029396	0.0035747
		-0.00079583	-4.5e-05	1.08e-07	3.3201e-05	0.00014236	0.00027279	0.00044244	0.0007826	0.0014214	0.0016312	0.0019366	0.0026786	0.003287
		-0.00076991	-4.5e-05	1.11e-07	3.4104e-05	0.0001457	0.00027814	0.00044929	0.00078989	0.0014254	0.0016338	0.0019372	0.0026755	0.0032819
		-0.00074427	-4e-05	8.5e-08	2.6535e-05	0.00011649	0.000227	0.00037326	0.00067121	0.0012438	0.0014353	0.0017169	0.0024125	0.0029913
		-0.00075761	-4e-05	8.4e-08	2.6207e-05	0.00011528	0.00022508	0.00037081	0.00066867	0.0012425	0.0014345	0.0017169	0.0024139	0.0029933
		-0.00075761	-4.5e-05	1.12e-07	3.4506e-05	0.00014719	0.00028051	0.00045229	0.00079301	0.001427	0.0016347	0.0019373	0.0026739	0.0032794
		-0.00074427	-4.5e-05	1.14e-07	3.4942e-05	0.0001488	0.00028308	0.00045554	0.0007964	0.0014287	0.0016357	0.0019374	0.0026722	0.0032768
		-0.00076991	-4e-05	8.3e-08	2.5905e-05	0.00011416	0.0002233	0.00036856	0.00066633	0.0012414	0.0014339	0.0017169	0.0024151	0.0029952
		-0.00075761	-4e-05	8.4e-08	2.6207e-05	0.00011528	0.00022508	0.00037081	0.00066867	0.0012425	0.0014345	0.0017169	0.0024139	0.0029933
		-0.00075761	-4.5e-05	1.12e-07	3.4506e-05	0.00014719	0.00028051	0.00045229	0.00079301	0.001427	0.0016347	0.0019373	0.0026739	0.0032794
		-0.00076991	-4.5e-05	1.11e-07	3.4104e-05	0.0001457	0.00027814	0.00044929	0.00078989	0.0014254	0.0016338	0.0019372	0.0026755	0.0032819
		-0.00071862	-4e-05	8.7e-08	2.7164e-05	0.00011881	0.00023071	0.00037796	0.00067609	0.0012462	0.0014367	0.001717	0.00241	0.0029875
		-0.00074427	-4e-05	8.5e-08	2.6535e-05	0.00011649	0.000227	0.00037326	0.00067121	0.0012438	0.0014353	0.0017169	0.0024125	0.0029913
		-0.00074427	-4.5e-05	1.14e-07	3.4942e-05	0.0001488	0.00028308	0.00045554	0.0007964	0.0014287	0.0016357	0.0019374	0.0026722	0.0032768
		-0.00071862	-4.5e-05	1.17e-07	3.5779e-05	0.00015189	0.00028802	0.0004618	0.00080293	0.001432	0.0016377	0.0019376	0.002669	0.0032719
		-0.00075761	-5e-05	1.4e-07	4.2805e-05	0.0001791	0.00033595	0.00053376	0.00091736	0.0016114	0.0018349	0.0021577	0.0029339	0.0035655
		-0.00074427	-5e-05	1.42e-07	4.3349e-05	0.00018111	0.00033916	0.00053783	0.0009216	0.0016136	0.0018362	0.0021578	0.0029319	0.0035623
		-0.00074427	-4.5e-05	1.14e-07	3.4942e-05	0.0001488	0.00028308	0.00045554	0.0007964	0.0014287	0.0016357	0.0019374	0.0026722	0.0032768
		-0.00075761	-4.5e-05	1.12e-07	3.4506e-05	0.00014719	0.00028051	0.00045229	0.00079301	0.001427	0.0016347	0.0019373	0.0026739	0.0032794
		-0.00076991	-5e-05	1.39e-07	4.2303e-05	0.00017724	0.00033299	0.00053002	0.00091345	0.0016095	0.0018337	0.0021576	0.0029359	0.0035685
		-0.00075761	-5e-05	1.4e-07	4.2805e-05	0.0001791	0.00033595	0.00053376	0.00091736	0.0016114	0.0018349	0.0021577	0.0029339	0.0035655
		-0.00075761	-4.5e-05	1.12e-07	3.4506e-05	0.00014719	0.00028051	0.00045229	0.00079301	0.001427	0.0016347	0.0019373	0.0026739	0.0032794
		-0.00076991	-4.5e-05	1.11e-07	3.4104e-05	0.0001457	0.00027814	0.00044929	0.00078989	0.0014254	0.0016338	0.0019372	0.0026755	0.0032819
		-0.00071862	-5e-05	1.46e-07	4.4395e-05	0.00018497	0.00034532	0.00054565	0.00092976	0.0016178	0.0018387	0.0021581	0.002928	0.0035563
		-0.00074427	-5e-05	1.42e-07	4.3349e-05	0.00018111	0.00033916	0.00053783	0.0009216	0.0016136	0.0018362	0.0021578	0.0029319	0.0035623
		-0.00074427	-4.5e-05	1.14e-07	3.4942e-05	0.0001488	0.00028308	0.00045554	0.0007964	0.0014287	0.0016357	0.0019374	0.0026722	0.0032768
		-0.00071862	-4.5e-05	1.17e-07	3.5779e-05	0.00015189	0.00028802	0.0004618	0.00080293	0.001432	0.0016377	0.0019376	0.002669	0.0032719
		0.00077965	-4e-05	8.2e-08	2.5661e-05	0.00011327	0.00022187	0.00036676	0.00066448	0.0012405	0.0014335	0.0017171	0.0024164	0.0029971
		0.00076365	-4e-05	8.4e-08	2.6058e-05	0.00011473	0.00022419	0.00036969	0.0006675	0.0012419	0.0014342	0.0017169	0.0024145	0.0029943
		0.00076365	-4.5e-05	1.12e-07	3.4313e-05	0.00014648	0.00027938	0.00045086	0.00079155	0.0014264	0.0016344	0.0019375	0.002675	0.0032809
		0.00077965	-4.5e-05	1.1e-07	3.3791e-05	0.00014455	0.00027632	0.000447	0.00078761	0.0014246	0.0016336	0.0019378	0.0026776	0.0032848
		0.00076365	-4e-05	8.4e-08	2.6058e-05	0.00011473	0.00022419	0.00036969	0.0006675	0.0012419	0.0014342	0.0017169	0.0024145	0.0029943
		0.00074985	-4e-05	8.5e-08	2.6397e-05	0.00011598	0.00022619	0.00037222	0.00067012	0.0012432	0.0014349	0.0017169	0.002413	0.002992
		0.00074985	-4.5e-05	1.13e-07	3.476e-05	0.00014812	0.000282	0.00045418	0.00079498	0.001428	0.0016353	0.0019373	0.0026729	0.0032779
		0.00076365	-4.5e-05	1.12e-07	3.4313e-05	0.00014648	0.00027938	0.00045086	0.00079155	0.0014264	0.0016344	0.0019375	0.002675	0.0032809
		0.0007352	-4e-05	8.6e-08	2.6755e-05	0.00011731	0.00022831	0.00037491	0.00067292	0.0012446	0.0014357	0.0017169	0.0024115	0.0029898
		0.00074985	-4e-05	8.5e-08	2.6397e-05	0.00011598	0.00022619	0.00037222	0.00067012	0.0012432	0.0014349	0.0017169	0.002413	0.002992
		0.00074985	-4.5e-05	1.13e-07	3.476e-05	0.00014812	0.000282	0.00045418	0.00079498	0.001428	0.0016353	0.0019373	0.0026729	0.0032779
		0.0007352	-4.5e-05	1.15e-07	3.5231e-05	0.00014987	0.00028479	0.00045771	0.00079864	0.0014297	0.0016363	0.0019373	0.0026709	0.0032748
		0.00077965	-5e-05	1.37e-07	4.1921e-05	0.00017584	0.00033077	0.00052725	0.00091074	0.0016087	0.0018336	0.0021585	0.0029388	0.0035725
		0.00076365	-5e-05	1.39e-07	4.2569e-05	0.00017823	0.00033456	0.00053203	0.00091561	0.0016108	0.0018346	0.002158	0.0029354	0.0035676
		0.00076365	-4.5e-05	1.12e-07	3.4313e-05	0.00014648	0.00027938	0.00045086	0.00079155	0.0014264	0.0016344	0.0019375	0.002675	0.0032809
		0.00077965	-4.5e-05	1.1e-07	3.3791e-05	0.00014455	0.00027632	0.000447	0.00078761	0.0014246	0.0016336	0.0019378	0.0026776	0.0032848
		0.00074985	-5e-05	1.41e-07	4.3122e-05	0.00018027	0.00033782	0.00053614	0.00091984	0.0016127	0.0018357	0.0021578	0.0029328	0.0035637
		0.00076365	-5e-05	1.39e-07	4.2569e-05	0.00017823	0.00033456	0.00053203	0.00091561	0.0016108	0.0018346	0.002158	0.0029354	0.0035676
		0.00076365	-4.5e-05	1.12e-07	3.4313e-05	0.00014648	0.00027938	0.00045086	0.00079155	0.0014264	0.0016344	0.0019375	0.002675	0.0032809
		0.00074985	-4.5e-05	1.13e-07	3.476e-05	0.00014812	0.000282	0.00045418	0.00079498	0.001428	0.0016353	0.0019373	0.0026729	0.0032779
		0.0007352	-5e-05	1.43e-07	4.3707e-05	0.00018243	0.00034127	0.0005405	0.00092436	0.0016149	0.0018369	0.0021577	0.0029302	0.0035598
		0.00074985	-5e-05	1.41e-07	4.3122e-05	0.00018027	0.00033782	0.00053614	0.00091984	0.0016127	0.0018357	0.0021578	0.0029328	0.0035637
		0.00074985	-4.5e-05	1.13e-07	3.476e-05	0.00014812	0.000282	0.00045418	0.00079498	0.001428	0.0016353	0.0019373	0.0026729	0.0032779
		0.0007352	-4.5e-05	1.15e-07	3.5231e-05	0.00014987	0.00028479	0.00045771	0.00079864	0.0014297	0.0016363	0.0019373	0.0026709	0.0032748
		0.0007352	-4e-05	8.6e-08	2.6755e-05	0.00011731	0.00022831	0.00037491	0.00067292	0.0012446	0.0014357	0.0017169	0.0024115	0.0029898
		0.00071994	-4e-05	8.7e-08	2.7121e-05	0.00011865	0.00023045	0.00037762	0.00067571	0.0012459	0.0014364	0.0017168	0.0024099	0.0029875
		0.00071994	-4.5e-05	1.16e-07	3.5718e-05	0.00015166	0.00028764	0.00046132	0.00080236	0.0014315	0.0016373	0.0019372	0.0026689	0.0032718
		0.0007352	-4.5e-05	1.15e-07	3.5231e-05	0.00014987	0.00028479	0.00045771	0.00079864	0.0014297	0.0016363	0.0019373	0.0026709	0.0032748
		0.00071994	-5e-05	1.45e-07	4.4315e-05	0.00018467	0.00034483	0.00054501	0.00092901	0.0016172	0.0018382	0.0021577	0.0029278	0.0035561
		0.0007352	-5e-05	1.43e-07	4.3707e-05	0.00018243	0.00034127	0.0005405	0.00092436	0.0016149	0.0018369	0.0021577	0.0029302	0.0035598
		0.0007352	-4.5e-05	1.15e-07	3.5231e-05	0.00014987	0.00028479	0.00045771	0.00079864	0.0014297	0.0016363	0.0019373	0.0026709	0.0032748
		0.00071994	-4.5e-05	1.16e-07	3.5718e-05	0.00015166	0.00028764	0.00046132	0.00080236	0.0014315	0.0016373	0.0019372	0.0026689	0.0032718
		-0.00066673	-4e-05	9.1e-08	2.8345e-05	0.00012316	0.0002376	0.00038662	0.00068485	0.00125	0.0014386	0.0017163	0.0024047	0.0029798
		-0.00069277	-4e-05	8.9e-08	2.7756e-05	0.000121	0.00023418	0.00038232	0.00068054	0.0012482	0.0014378	0.0017168	0.0024075	0.0029838
		-0.00069277	-4.5e-05	1.19e-07	3.6571e-05	0.00015481	0.00029265	0.00046764	0.00080889	0.0014348	0.0016392	0.0019374	0.0026658	0.0032671
		-0.00066673	-4.5e-05	1.22e-07	3.7356e-05	0.0001577	0.00029722	0.00047338	0.0008147	0.0014373	0.0016405	0.001937	0.0026623	0.0032621
		-0.00069277	-5e-05	1.49e-07	4.5385e-05	0.00018862	0.00035112	0.00055296	0.00093724	0.0016213	0.0018407	0.0021581	0.0029241	0.0035505
		-0.00066673	-5e-05	1.52e-07	4.6366e-05	0.00019223	0.00035684	0.00056015	0.00094454	0.0016246	0.0018425	0.0021577	0.0029199	0.0035444
		-0.00066673	-4.5e-05	1.22e-07	3.7356e-05	0.0001577	0.00029722	0.00047338	0.0008147	0.0014373	0.0016405	0.001937	0.0026623	0.0032621
		-0.00069277	-4.5e-05	1.19e-07	3.6571e-05	0.00015481	0.00029265	0.00046764	0.00080889	0.0014348	0.0016392	0.0019374	0.0026658	0.0032671
		-0.00071862	-4e-05	8.7e-08	2.7164e-05	0.00011881	0.00023071	0.00037796	0.00067609	0.0012462	0.0014367	0.001717	0.00241	0.0029875
		-0.00069312	-4e-05	8.9e-08	2.7749e-05	0.00012097	0.00023413	0.00038227	0.00068048	0.0012482	0.0014377	0.0017168	0.0024075	0.0029838
		-0.00069312	-4.5e-05	1.19e-07	3.656e-05	0.00015477	0.00029259	0.00046756	0.00080881	0.0014347	0.0016392	0.0019374	0.0026658	0.0032672
		-0.00071862	-4.5e-05	1.17e-07	3.5779e-05	0.00015189	0.00028802	0.0004618	0.00080293	0.001432	0.0016377	0.0019376	0.002669	0.0032719
		-0.00069277	-4e-05	8.9e-08	2.7756e-05	0.000121	0.00023418	0.00038232	0.00068054	0.0012482	0.0014378	0.0017168	0.0024075	0.0029838
		-0.00069312	-4e-05	8.9e-08	2.7749e-05	0.00012097	0.00023413	0.00038227	0.00068048	0.0012482	0.0014377	0.0017168	0.0024075	0.0029838
		-0.00069312	-4.5e-05	1.19e-07	3.656e-05	0.00015477	0.00029259	0.00046756	0.00080881	0.0014347	0.0016392	0.0019374	0.0026658	0.0032672
		-0.00069277	-4.5e-05	1.19e-07	3.6571e-05	0.00015481	0.00029265	0.00046764	0.00080889	0.0014348	0.0016392	0.0019374	0.0026658	0.0032671
		-0.00071862	-5e-05	1.46e-07	4.4395e-05	0.00018497	0.00034532	0.00054565	0.00092976	0.0016178	0.0018387	0.0021581	0.002928	0.0035563
		-0.00069312	-5e-05	1.49e-07	4.5372e-05	0.00018857	0.00035104	0.00055286	0.00093714	0.0016213	0.0018407	0.0021581	0.0029242	0.0035506
		-0.00069312	-4.5e-05	1.19e-07	3.656e-05	0.00015477	0.00029259	0.00046756	0.00080881	0.0014347	0.0016392	0.0019374	0.0026658	0.0032672
		-0.00071862	-4.5e-05	1.17e-07	3.5779e-05	0.00015189	0.00028802	0.0004618	0.00080293	0.001432	0.0016377	0.0019376	0.002669	0.0032719
		-0.00069277	-5e-05	1.49e-07	4.5385e-05	0.00018862	0.00035112	0.00055296	0.00093724	0.0016213	0.0018407	0.0021581	0.0029241	0.0035505
		-0.00069312	-5e-05	1.49e-07	4.5372e-05	0.00018857	0.00035104	0.00055286	0.00093714	0.0016213	0.0018407	0.0021581	0.0029242	0.0035506
		-0.00069312	-4.5e-05	1.19e-07	3.656e-05	0.00015477	0.00029259	0.00046756	0.00080881	0.0014347	0.0016392	0.0019374	0.0026658	0.0032672
		-0.00069277	-4.5e-05	1.19e-07	3.6571e-05	0.00015481	0.00029265	0.00046764	0.00080889	0.0014348	0.0016392	0.0019374	0.0026658	0.0032671
		0.00071994	-4e-05	8.7e-08	2.7121e-05	0.00011865	0.00023045	0.00037762	0.00067571	0.0012459	0.0014364	0.0017168	0.0024099	0.0029875
		0.00070135	-4e-05	8.9e-08	2.7552e-05	0.00012024	0.00023297	0.00038078	0.00067891	0.0012473	0.0014372	0.0017166	0.002408	0.0029847
		0.00070135	-4.5e-05	1.18e-07	3.6298e-05	0.0001538	0.00029104	0.00046559	0.00080673	0.0014336	0.0016385	0.0019372	0.0026665	0.0032684
		0.00071994	-4.5e-05	1.16e-07	3.5718e-05	0.00015166	0.00028764	0.00046132	0.00080236	0.0014315	0.0016373	0.0019372	0.0026689	0.0032718
		0.00070135	-4e-05	8.9e-08	2.7552e-05	0.00012024	0.00023297	0.00038078	0.00067891	0.0012473	0.0014372	0.0017166	0.002408	0.0029847
		0.00068957	-4e-05	9e-08	2.7823e-05	0.00012124	0.00023455	0.00038277	0.00068093	0.0012482	0.0014376	0.0017165	0.0024068	0.002983
		0.00068957	-4.5e-05	1.19e-07	3.6662e-05	0.00015514	0.00029316	0.00046827	0.00080948	0.0014349	0.0016392	0.0019372	0.0026651	0.0032663
		0.00070135	-4.5e-05	1.18e-07	3.6298e-05	0.0001538	0.00029104	0.00046559	0.00080673	0.0014336	0.0016385	0.0019372	0.0026665	0.0032684
		0.00066558	-4e-05	9.1e-08	2.8369e-05	0.00012325	0.00023775	0.0003868	0.00068504	0.0012501	0.0014387	0.0017163	0.0024046	0.0029797
		0.00068957	-4e-05	9e-08	2.7823e-05	0.00012124	0.00023455	0.00038277	0.00068093	0.0012482	0.0014376	0.0017165	0.0024068	0.002983
		0.00068957	-4.5e-05	1.19e-07	3.6662e-05	0.00015514	0.00029316	0.00046827	0.00080948	0.0014349	0.0016392	0.0019372	0.0026651	0.0032663
		0.00066558	-4.5e-05	1.22e-07	3.7395e-05	0.00015784	0.00029746	0.00047369	0.00081503	0.0014376	0.0016407	0.0019372	0.0026623	0.0032621
		0.00071994	-5e-05	1.45e-07	4.4315e-05	0.00018467	0.00034483	0.00054501	0.00092901	0.0016172	0.0018382	0.0021577	0.0029278	0.0035561
		0.00070135	-5e-05	1.48e-07	4.5045e-05	0.00018736	0.0003491	0.0005504	0.00093456	0.0016199	0.0018398	0.0021578	0.0029251	0.0035521
		0.00070135	-4.5e-05	1.18e-07	3.6298e-05	0.0001538	0.00029104	0.00046559	0.00080673	0.0014336	0.0016385	0.0019372	0.0026665	0.0032684
		0.00071994	-4.5e-05	1.16e-07	3.5718e-05	0.00015166	0.00028764	0.00046132	0.00080236	0.0014315	0.0016373	0.0019372	0.0026689	0.0032718
		0.00068957	-5e-05	1.49e-07	4.5502e-05	0.00018905	0.00035178	0.00055378	0.00093804	0.0016216	0.0018408	0.0021579	0.0029234	0.0035495
		0.00070135	-5e-05	1.48e-07	4.5045e-05	0.00018736	0.0003491	0.0005504	0.00093456	0.0016199	0.0018398	0.0021578	0.0029251	0.0035521
		0.00070135	-4.5e-05	1.18e-07	3.6298e-05	0.0001538	0.00029104	0.00046559	0.00080673	0.0014336	0.0016385	0.0019372	0.0026665	0.0032684
		0.00068957	-4.5e-05	1.19e-07	3.6662e-05	0.00015514	0.00029316	0.00046827	0.00080948	0.0014349	0.0016392	0.0019372	0.0026651	0.0032663
		0.00066558	-5e-05	1.53e-07	4.6422e-05	0.00019244	0.00035718	0.00056058	0.00094503	0.001625	0.0018428	0.002158	0.0029201	0.0035446
		0.00068957	-5e-05	1.49e-07	4.5502e-05	0.00018905	0.00035178	0.00055378	0.00093804	0.0016216	0.0018408	0.0021579	0.0029234	0.0035495
		0.00068957	-4.5e-05	1.19e-07	3.6662e-05	0.00015514	0.00029316	0.00046827	0.00080948	0.0014349	0.0016392	0.0019372	0.0026651	0.0032663
		0.00066558	-4.5e-05	1.22e-07	3.7395e-05	0.00015784	0.00029746	0.00047369	0.00081503	0.0014376	0.0016407	0.0019372	0.0026623	0.0032621
		0.00066558	-4e-05	9.1e-08	2.8369e-05	0.00012325	0.00023775	0.0003868	0.00068504	0.0012501	0.0014387	0.0017163	0.0024046	0.0029797
		0.00065869	-4e-05	9.2e-08	2.8521e-05	0.00012381	0.00023863	0.0003879	0.00068614	0.0012506	0.0014389	0.0017162	0.0024039	0.0029787
		0.00065869	-4.5e-05	1.23e-07	3.7596e-05	0.00015858	0.00029863	0.00047515	0.0008165	0.0014382	0.001641	0.001937	0.0026614	0.0032608
		0.00066558	-4.5e-05	1.22e-07	3.7395e-05	0.00015784	0.00029746	0.00047369	0.00081503	0.0014376	0.0016407	0.0019372	0.0026623	0.0032621
		0.00065869	-5e-05	1.53e-07	4.6671e-05	0.00019336	0.00035863	0.0005624	0.00094685	0.0016258	0.0018432	0.0021578	0.002919	0.0035429
		0.00066558	-5e-05	1.53e-07	4.6422e-05	0.00019244	0.00035718	0.00056058	0.00094503	0.001625	0.0018428	0.002158	0.0029201	0.0035446
		0.00066558	-4.5e-05	1.22e-07	3.7395e-05	0.00015784	0.00029746	0.00047369	0.00081503	0.0014376	0.0016407	0.0019372	0.0026623	0.0032621
		0.00065869	-4.5e-05	1.23e-07	3.7596e-05	0.00015858	0.00029863	0.00047515	0.0008165	0.0014382	0.001641	0.001937	0.0026614	0.0032608
		-0.00063737	-4e-05	9.3e-08	2.8962e-05	0.00012543	0.00024117	0.00039105	0.00068921	0.0012516	0.0014392	0.0017156	0.0024015	0.0029755
		-0.00063865	-4e-05	9.3e-08	2.8935e-05	0.00012533	0.00024102	0.00039086	0.00068902	0.0012516	0.0014392	0.0017156	0.0024016	0.0029757
		-0.00063865	-4.5e-05	1.25e-07	3.8144e-05	0.00016059	0.00030179	0.00047906	0.00082031	0.0014395	0.0016414	0.0019362	0.0026585	0.0032568
		-0.00063737	-4.5e-05	1.25e-07	3.818e-05	0.00016072	0.00030199	0.00047932	0.00082056	0.0014396	0.0016415	0.0019362	0.0026583	0.0032566
		-0.00066673	-4e-05	9.1e-08	2.8345e-05	0.00012316	0.0002376	0.00038662	0.00068485	0.00125	0.0014386	0.0017163	0.0024047	0.0029798
		-0.00063865	-4e-05	9.3e-08	2.8935e-05	0.00012533	0.00024102	0.00039086	0.00068902	0.0012516	0.0014392	0.0017156	0.0024016	0.0029757
		-0.00063865	-4.5e-05	1.25e-07	3.8144e-05	0.00016059	0.00030179	0.00047906	0.00082031	0.0014395	0.0016414	0.0019362	0.0026585	0.0032568
		-0.00066673	-4.5e-05	1.22e-07	3.7356e-05	0.0001577	0.00029722	0.00047338	0.0008147	0.0014373	0.0016405	0.001937	0.0026623	0.0032621
		-0.00060788	-4e-05	9.6e-08	2.9579e-05	0.00012769	0.00024475	0.00039551	0.00069362	0.0012534	0.0014399	0.001715	0.0023986	0.0029715
		-0.00063737	-4e-05	9.3e-08	2.8962e-05	0.00012543	0.00024117	0.00039105	0.00068921	0.0012516	0.0014392	0.0017156	0.0024015	0.0029755
		-0.00063737	-4.5e-05	1.25e-07	3.818e-05	0.00016072	0.00030199	0.00047932	0.00082056	0.0014396	0.0016415	0.0019362	0.0026583	0.0032566
		-0.00060788	-4.5e-05	1.27e-07	3.9004e-05	0.00016375	0.00030677	0.00048528	0.00082649	0.001442	0.0016426	0.0019356	0.0026546	0.0032514
		-0.00063865	-5e-05	1.56e-07	4.7353e-05	0.00019585	0.00036256	0.00056727	0.0009516	0.0016275	0.0018437	0.0021568	0.0029153	0.003538
		-0.00063737	-5e-05	1.56e-07	4.7398e-05	0.00019602	0.00036282	0.00056759	0.00095192	0.0016276	0.0018438	0.0021568	0.0029151	0.0035377
		-0.00063737	-4.5e-05	1.25e-07	3.818e-05	0.00016072	0.00030199	0.00047932	0.00082056	0.0014396	0.0016415	0.0019362	0.0026583	0.0032566
		-0.00063865	-4.5e-05	1.25e-07	3.8144e-05	0.00016059	0.00030179	0.00047906	0.00082031	0.0014395	0.0016414	0.0019362	0.0026585	0.0032568
		-0.00066673	-5e-05	1.52e-07	4.6366e-05	0.00019223	0.00035684	0.00056015	0.00094454	0.0016246	0.0018425	0.0021577	0.0029199	0.0035444
		-0.00063865	-5e-05	1.56e-07	4.7353e-05	0.00019585	0.00036256	0.00056727	0.0009516	0.0016275	0.0018437	0.0021568	0.0029153	0.003538
		-0.00063865	-4.5e-05	1.25e-07	3.8144e-05	0.00016059	0.00030179	0.00047906	0.00082031	0.0014395	0.0016414	0.0019362	0.0026585	0.0032568
		-0.00066673	-4.5e-05	1.22e-07	3.7356e-05	0.0001577	0.00029722	0.00047338	0.0008147	0.0014373	0.0016405	0.001937	0.0026623	0.0032621
		-0.00060788	-5e-05	1.59e-07	4.8428e-05	0.00019981	0.0003688	0.00057506	0.00095936	0.0016307	0.0018452	0.0021561	0.0029106	0.0035313
		-0.00063737	-5e-05	1.56e-07	4.7398e-05	0.00019602	0.00036282	0.00056759	0.00095192	0.0016276	0.0018438	0.0021568	0.0029151	0.0035377
		-0.00063737	-4.5e-05	1.25e-07	3.818e-05	0.00016072	0.00030199	0.00047932	0.00082056	0.0014396	0.0016415	0.0019362	0.0026583	0.0032566
		-0.00060788	-4.5e-05	1.27e-07	3.9004e-05	0.00016375	0.00030677	0.00048528	0.00082649	0.001442	0.0016426	0.0019356	0.0026546	0.0032514
		0.00065869	-4e-05	9.2e-08	2.8521e-05	0.00012381	0.00023863	0.0003879	0.00068614	0.0012506	0.0014389	0.0017162	0.0024039	0.0029787
		0.000633	-4e-05	9.4e-08	2.906e-05	0.00012578	0.00024174	0.00039177	0.00068994	0.001252	0.0014394	0.0017156	0.0024012	0.002975
		0.000633	-4.5e-05	1.25e-07	3.8309e-05	0.0001612	0.00030275	0.00048027	0.00082154	0.0014401	0.0016418	0.0019363	0.0026579	0.003256
		0.00065869	-4.5e-05	1.23e-07	3.7596e-05	0.00015858	0.00029863	0.00047515	0.0008165	0.0014382	0.001641	0.001937	0.0026614	0.0032608
		0.000633	-4e-05	9.4e-08	2.906e-05	0.00012578	0.00024174	0.00039177	0.00068994	0.001252	0.0014394	0.0017156	0.0024012	0.002975
		0.00063062	-4e-05	9.4e-08	2.9109e-05	0.00012597	0.00024203	0.00039212	0.00069029	0.0012521	0.0014395	0.0017156	0.0024009	0.0029747
		0.00063062	-4.5e-05	1.25e-07	3.8376e-05	0.00016144	0.00030314	0.00048076	0.00082203	0.0014403	0.0016419	0.0019362	0.0026576	0.0032556
		0.000633	-4.5e-05	1.25e-07	3.8309e-05	0.0001612	0.00030275	0.00048027	0.00082154	0.0014401	0.0016418	0.0019363	0.0026579	0.003256
		0.00060109	-4e-05	9.6e-08	2.9717e-05	0.0001282	0.00024554	0.0003965	0.0006946	0.0012538	0.0014401	0.0017149	0.002398	0.0029707
		0.00063062	-4e-05	9.4e-08	2.9109e-05	0.00012597	0.00024203	0.00039212	0.00069029	0.0012521	0.0014395	0.0017156	0.0024009	0.0029747
		0.00063062	-4.5e-05	1.25e-07	3.8376e-05	0.00016144	0.00030314	0.00048076	0.00082203	0.0014403	0.0016419	0.0019362	0.0026576	0.0032556
		0.00060109	-4.5e-05	1.28e-07	3.9222e-05	0.00016456	0.00030806	0.00048693	0.00082828	0.0014432	0.0016436	0.0019362	0.0026547	0.0032513
		0.00065869	-5e-05	1.53e-07	4.6671e-05	0.00019336	0.00035863	0.0005624	0.00094685	0.0016258	0.0018432	0.0021578	0.002919	0.0035429
		0.000633	-5e-05	1.56e-07	4.7558e-05	0.00019661	0.00036376	0.00056878	0.00095314	0.0016282	0.0018441	0.0021569	0.0029146	0.0035369
		0.000633	-4.5e-05	1.25e-07	3.8309e-05	0.0001612	0.00030275	0.00048027	0.00082154	0.0014401	0.0016418	0.0019363	0.0026579	0.003256
		0.00065869	-4.5e-05	1.23e-07	3.7596e-05	0.00015858	0.00029863	0.00047515	0.0008165	0.0014382	0.001641	0.001937	0.0026614	0.0032608
		0.00063062	-5e-05	1.57e-07	4.7643e-05	0.00019692	0.00036425	0.00056939	0.00095376	0.0016285	0.0018443	0.0021569	0.0029143	0.0035365
		0.000633	-5e-05	1.56e-07	4.7558e-05	0.00019661	0.00036376	0.00056878	0.00095314	0.0016282	0.0018441	0.0021569	0.0029146	0.0035369
		0.000633	-4.5e-05	1.25e-07	3.8309e-05	0.0001612	0.00030275	0.00048027	0.00082154	0.0014401	0.0016418	0.0019363	0.0026579	0.003256
		0.00063062	-4.5e-05	1.25e-07	3.8376e-05	0.00016144	0.00030314	0.00048076	0.00082203	0.0014403	0.0016419	0.0019362	0.0026576	0.0032556
		0.00060109	-5e-05	1.6e-07	4.8727e-05	0.00020092	0.00037058	0.00057737	0.00096196	0.0016327	0.001847	0.0021576	0.0029115	0.003532
		0.00063062	-5e-05	1.57e-07	4.7643e-05	0.00019692	0.00036425	0.00056939	0.00095376	0.0016285	0.0018443	0.0021569	0.0029143	0.0035365
		0.00063062	-4.5e-05	1.25e-07	3.8376e-05	0.00016144	0.00030314	0.00048076	0.00082203	0.0014403	0.0016419	0.0019362	0.0026576	0.0032556
		0.00060109	-4.5e-05	1.28e-07	3.9222e-05	0.00016456	0.00030806	0.00048693	0.00082828	0.0014432	0.0016436	0.0019362	0.0026547	0.0032513
		-0.00058588	-4e-05	9.7e-08	3.0003e-05	0.00012925	0.00024719	0.00039853	0.00069655	0.0012544	0.0014403	0.0017144	0.0023965	0.0029686
		-0.00057791	-4e-05	9.8e-08	3.0154e-05	0.0001298	0.00024805	0.00039959	0.00069755	0.0012547	0.0014403	0.0017142	0.0023956	0.0029675
		-0.00057791	-4.5e-05	1.3e-07	3.9769e-05	0.00016655	0.00031118	0.00049073	0.00083176	0.0014439	0.0016432	0.0019346	0.0026508	0.0032463
		-0.00058588	-4.5e-05	1.29e-07	3.9568e-05	0.00016582	0.00031003	0.00048931	0.00083041	0.0014434	0.0016431	0.0019349	0.0026519	0.0032477
		-0.00054817	-4e-05	9.9e-08	3.0715e-05	0.00013185	0.00025126	0.00040354	0.00070134	0.0012559	0.0014406	0.0017132	0.0023926	0.0029636
		-0.00057791	-4e-05	9.8e-08	3.0154e-05	0.0001298	0.00024805	0.00039959	0.00069755	0.0012547	0.0014403	0.0017142	0.0023956	0.0029675
		-0.00057791	-4.5e-05	1.3e-07	3.9769e-05	0.00016655	0.00031118	0.00049073	0.00083176	0.0014439	0.0016432	0.0019346	0.0026508	0.0032463
		-0.00054817	-4.5e-05	1.33e-07	4.0515e-05	0.00016928	0.00031546	0.00049601	0.00083684	0.0014456	0.0016437	0.0019335	0.002647	0.0032412
		-0.00058588	-5e-05	1.62e-07	4.9134e-05	0.00020239	0.00037287	0.0005801	0.00096427	0.0016325	0.0018459	0.0021553	0.0029073	0.0035268
		-0.00057791	-5e-05	1.63e-07	4.9384e-05	0.00020331	0.0003743	0.00058187	0.00096597	0.0016331	0.0018461	0.002155	0.002906	0.0035251
		-0.00057791	-4.5e-05	1.3e-07	3.9769e-05	0.00016655	0.00031118	0.00049073	0.00083176	0.0014439	0.0016432	0.0019346	0.0026508	0.0032463
		-0.00058588	-4.5e-05	1.29e-07	3.9568e-05	0.00016582	0.00031003	0.00048931	0.00083041	0.0014434	0.0016431	0.0019349	0.0026519	0.0032477
		-0.00054817	-5e-05	1.66e-07	5.0316e-05	0.00020672	0.00037965	0.00058847	0.00097234	0.0016353	0.0018467	0.0021537	0.0029013	0.0035189
		-0.00057791	-5e-05	1.63e-07	4.9384e-05	0.00020331	0.0003743	0.00058187	0.00096597	0.0016331	0.0018461	0.002155	0.002906	0.0035251
		-0.00057791	-4.5e-05	1.3e-07	3.9769e-05	0.00016655	0.00031118	0.00049073	0.00083176	0.0014439	0.0016432	0.0019346	0.0026508	0.0032463
		-0.00054817	-4.5e-05	1.33e-07	4.0515e-05	0.00016928	0.00031546	0.00049601	0.00083684	0.0014456	0.0016437	0.0019335	0.002647	0.0032412
		-0.00060788	-4e-05	9.6e-08	2.9579e-05	0.00012769	0.00024475	0.00039551	0.00069362	0.0012534	0.0014399	0.001715	0.0023986	0.0029715
		-0.00058588	-4e-05	9.7e-08	3.0003e-05	0.00012925	0.00024719	0.00039853	0.00069655	0.0012544	0.0014403	0.0017144	0.0023965	0.0029686
		-0.00058588	-4.5e-05	1.29e-07	3.9568e-05	0.00016582	0.00031003	0.00048931	0.00083041	0.0014434	0.0016431	0.0019349	0.0026519	0.0032477
		-0.00060788	-4.5e-05	1.27e-07	3.9004e-05	0.00016375	0.00030677	0.00048528	0.00082649	0.001442	0.0016426	0.0019356	0.0026546	0.0032514
		-0.00058588	-5e-05	1.62e-07	4.9134e-05	0.00020239	0.00037287	0.0005801	0.00096427	0.0016325	0.0018459	0.0021553	0.0029073	0.0035268
		-0.00060788	-5e-05	1.59e-07	4.8428e-05	0.00019981	0.0003688	0.00057506	0.00095936	0.0016307	0.0018452	0.0021561	0.0029106	0.0035313
		-0.00060788	-4.5e-05	1.27e-07	3.9004e-05	0.00016375	0.00030677	0.00048528	0.00082649	0.001442	0.0016426	0.0019356	0.0026546	0.0032514
		-0.00058588	-4.5e-05	1.29e-07	3.9568e-05	0.00016582	0.00031003	0.00048931	0.00083041	0.0014434	0.0016431	0.0019349	0.0026519	0.0032477
		0.00059908	-4e-05	9.6e-08	2.9756e-05	0.00012834	0.00024577	0.00039678	0.00069487	0.0012539	0.0014401	0.0017148	0.0023978	0.0029704
		0.00060109	-4e-05	9.6e-08	2.9717e-05	0.0001282	0.00024554	0.0003965	0.0006946	0.0012538	0.0014401	0.0017149	0.002398	0.0029707
		0.00060109	-4.5e-05	1.28e-07	3.9222e-05	0.00016456	0.00030806	0.00048693	0.00082828	0.0014432	0.0016436	0.0019362	0.0026547	0.0032513
		0.00059908	-4.5e-05	1.28e-07	3.9273e-05	0.00016474	0.00030836	0.0004873	0.00082862	0.0014433	0.0016436	0.0019361	0.0026544	0.0032509
		0.00060109	-5e-05	1.6e-07	4.8727e-05	0.00020092	0.00037058	0.00057737	0.00096196	0.0016327	0.001847	0.0021576	0.0029115	0.003532
		0.00059908	-5e-05	1.61e-07	4.879e-05	0.00020115	0.00037094	0.00057781	0.00096238	0.0016328	0.001847	0.0021574	0.0029111	0.0035315
		0.00059908	-4.5e-05	1.28e-07	3.9273e-05	0.00016474	0.00030836	0.0004873	0.00082862	0.0014433	0.0016436	0.0019361	0.0026544	0.0032509
		0.00060109	-4.5e-05	1.28e-07	3.9222e-05	0.00016456	0.00030806	0.00048693	0.00082828	0.0014432	0.0016436	0.0019362	0.0026547	0.0032513
		0.00059908	-4e-05	9.6e-08	2.9756e-05	0.00012834	0.00024577	0.00039678	0.00069487	0.0012539	0.0014401	0.0017148	0.0023978	0.0029704
		0.00057039	-4e-05	9.8e-08	3.0294e-05	0.00013031	0.00024885	0.00040056	0.00069847	0.0012549	0.0014403	0.0017139	0.0023948	0.0029664
		0.00057039	-4.5e-05	1.31e-07	3.9957e-05	0.00016724	0.00031225	0.00049205	0.00083302	0.0014443	0.0016433	0.0019342	0.0026497	0.0032449
		0.00059908	-4.5e-05	1.28e-07	3.9273e-05	0.00016474	0.00030836	0.0004873	0.00082862	0.0014433	0.0016436	0.0019361	0.0026544	0.0032509
		0.00057039	-4e-05	9.8e-08	3.0294e-05	0.00013031	0.00024885	0.00040056	0.00069847	0.0012549	0.0014403	0.0017139	0.0023948	0.0029664
		0.00056291	-4e-05	9.8e-08	3.0434e-05	0.00013082	0.00024965	0.00040155	0.00069941	0.0012553	0.0014404	0.0017136	0.002394	0.0029655
		0.00056291	-4.5e-05	1.31e-07	4.0147e-05	0.00016794	0.00031334	0.0004934	0.00083433	0.0014448	0.0016435	0.001934	0.0026489	0.0032438
		0.00057039	-4.5e-05	1.31e-07	3.9957e-05	0.00016724	0.00031225	0.00049205	0.00083302	0.0014443	0.0016433	0.0019342	0.0026497	0.0032449
		0.00054068	-4e-05	1e-07	3.0848e-05	0.00013234	0.00025203	0.00040449	0.00070225	0.0012562	0.0014407	0.0017131	0.002392	0.0029628
		0.00056291	-4e-05	9.8e-08	3.0434e-05	0.00013082	0.00024965	0.00040155	0.00069941	0.0012553	0.0014404	0.0017136	0.002394	0.0029655
		0.00056291	-4.5e-05	1.31e-07	4.0147e-05	0.00016794	0.00031334	0.0004934	0.00083433	0.0014448	0.0016435	0.001934	0.0026489	0.0032438
		0.00054068	-4.5e-05	1.33e-07	4.0737e-05	0.00017011	0.00031677	0.00049768	0.00083866	0.0014468	0.0016447	0.0019342	0.0026473	0.0032414
		0.00059908	-5e-05	1.61e-07	4.879e-05	0.00020115	0.00037094	0.00057781	0.00096238	0.0016328	0.001847	0.0021574	0.0029111	0.0035315
		0.00057039	-5e-05	1.63e-07	4.9621e-05	0.00020418	0.00037566	0.00058353	0.00096757	0.0016336	0.0018462	0.0021546	0.0029047	0.0035235
		0.00057039	-4.5e-05	1.31e-07	3.9957e-05	0.00016724	0.00031225	0.00049205	0.00083302	0.0014443	0.0016433	0.0019342	0.0026497	0.0032449
		0.00059908	-4.5e-05	1.28e-07	3.9273e-05	0.00016474	0.00030836	0.0004873	0.00082862	0.0014433	0.0016436	0.0019361	0.0026544	0.0032509
		0.00056291	-5e-05	1.64e-07	4.986e-05	0.00020505	0.00037704	0.00058525	0.00096925	0.0016343	0.0018465	0.0021545	0.0029038	0.0035221
		0.00057039	-5e-05	1.63e-07	4.9621e-05	0.00020418	0.00037566	0.00058353	0.00096757	0.0016336	0.0018462	0.0021546	0.0029047	0.0035235
		0.00057039	-4.5e-05	1.31e-07	3.9957e-05	0.00016724	0.00031225	0.00049205	0.00083302	0.0014443	0.0016433	0.0019342	0.0026497	0.0032449
		0.00056291	-4.5e-05	1.31e-07	4.0147e-05	0.00016794	0.00031334	0.0004934	0.00083433	0.0014448	0.0016435	0.001934	0.0026489	0.0032438
		0.00054068	-5e-05	1.67e-07	5.0627e-05	0.00020787	0.00038151	0.00059088	0.00097506	0.0016375	0.0018487	0.0021554	0.0029025	0.00352
		0.00056291	-5e-05	1.64e-07	4.986e-05	0.00020505	0.00037704	0.00058525	0.00096925	0.0016343	0.0018465	0.0021545	0.0029038	0.0035221
		0.00056291	-4.5e-05	1.31e-07	4.0147e-05	0.00016794	0.00031334	0.0004934	0.00083433	0.0014448	0.0016435	0.001934	0.0026489	0.0032438
		0.00054068	-4.5e-05	1.33e-07	4.0737e-05	0.00017011	0.00031677	0.00049768	0.00083866	0.0014468	0.0016447	0.0019342	0.0026473	0.0032414
		0.00054068	-4e-05	1e-07	3.0848e-05	0.00013234	0.00025203	0.00040449	0.00070225	0.0012562	0.0014407	0.0017131	0.002392	0.0029628
		0.00052298	-4e-05	1.01e-07	3.1156e-05	0.00013346	0.00025379	0.00040664	0.00070428	0.0012568	0.0014408	0.0017125	0.0023904	0.0029607
		0.00052298	-4.5e-05	1.35e-07	4.1144e-05	0.00017159	0.00031909	0.00050053	0.00084134	0.0014476	0.0016448	0.0019335	0.0026451	0.0032386
		0.00054068	-4.5e-05	1.33e-07	4.0737e-05	0.00017011	0.00031677	0.00049768	0.00083866	0.0014468	0.0016447	0.0019342	0.0026473	0.0032414
		0.00052298	-5e-05	1.69e-07	5.1133e-05	0.00020972	0.0003844	0.00059442	0.0009784	0.0016384	0.0018488	0.0021545	0.0028998	0.0035164
		0.00054068	-5e-05	1.67e-07	5.0627e-05	0.00020787	0.00038151	0.00059088	0.00097506	0.0016375	0.0018487	0.0021554	0.0029025	0.00352
		0.00054068	-4.5e-05	1.33e-07	4.0737e-05	0.00017011	0.00031677	0.00049768	0.00083866	0.0014468	0.0016447	0.0019342	0.0026473	0.0032414
		0.00052298	-4.5e-05	1.35e-07	4.1144e-05	0.00017159	0.00031909	0.00050053	0.00084134	0.0014476	0.0016448	0.0019335	0.0026451	0.0032386
		0.00052298	-4e-05	1.01e-07	3.1156e-05	0.00013346	0.00025379	0.00040664	0.00070428	0.0012568	0.0014408	0.0017125	0.0023904	0.0029607
		0.00051045	-4e-05	1.02e-07	3.1364e-05	0.00013422	0.00025496	0.00040808	0.0007056	0.0012571	0.0014407	0.001712	0.0023891	0.0029591
		0.00051045	-4.5e-05	1.36e-07	4.1397e-05	0.00017251	0.0003205	0.00050221	0.00084278	0.0014476	0.0016443	0.0019324	0.0026429	0.0032358
		0.00052298	-4.5e-05	1.35e-07	4.1144e-05	0.00017159	0.00031909	0.00050053	0.00084134	0.0014476	0.0016448	0.0019335	0.0026451	0.0032386
		0.00048132	-4e-05	1.03e-07	3.1845e-05	0.00013597	0.00025769	0.00041141	0.0007087	0.0012579	0.0014408	0.001711	0.0023864	0.0029556
		0.00051045	-4e-05	1.02e-07	3.1364e-05	0.00013422	0.00025496	0.00040808	0.0007056	0.0012571	0.0014407	0.001712	0.0023891	0.0029591
		0.00051045	-4.5e-05	1.36e-07	4.1397e-05	0.00017251	0.0003205	0.00050221	0.00084278	0.0014476	0.0016443	0.0019324	0.0026429	0.0032358
		0.00048132	-4.5e-05	1.38e-07	4.2025e-05	0.0001748	0.00032407	0.00050656	0.00084679	0.0014485	0.0016442	0.0019309	0.0026391	0.0032311
		0.00052298	-5e-05	1.69e-07	5.1133e-05	0.00020972	0.0003844	0.00059442	0.0009784	0.0016384	0.0018488	0.0021545	0.0028998	0.0035164
		0.00051045	-5e-05	1.7e-07	5.1429e-05	0.0002108	0.00038604	0.00059635	0.00097996	0.0016381	0.0018479	0.0021527	0.0028966	0.0035126
		0.00051045	-4.5e-05	1.36e-07	4.1397e-05	0.00017251	0.0003205	0.00050221	0.00084278	0.0014476	0.0016443	0.0019324	0.0026429	0.0032358
		0.00052298	-4.5e-05	1.35e-07	4.1144e-05	0.00017159	0.00031909	0.00050053	0.00084134	0.0014476	0.0016448	0.0019335	0.0026451	0.0032386
		0.00048132	-5e-05	1.72e-07	5.2205e-05	0.00021363	0.00039044	0.00060171	0.00098488	0.0016392	0.0018476	0.0021507	0.0028919	0.0035065
		0.00051045	-5e-05	1.7e-07	5.1429e-05	0.0002108	0.00038604	0.00059635	0.00097996	0.0016381	0.0018479	0.0021527	0.0028966	0.0035126
		0.00051045	-4.5e-05	1.36e-07	4.1397e-05	0.00017251	0.0003205	0.00050221	0.00084278	0.0014476	0.0016443	0.0019324	0.0026429	0.0032358
		0.00048132	-4.5e-05	1.38e-07	4.2025e-05	0.0001748	0.00032407	0.00050656	0.00084679	0.0014485	0.0016442	0.0019309	0.0026391	0.0032311
		0.00048132	-4e-05	1.03e-07	3.1845e-05	0.00013597	0.00025769	0.00041141	0.0007087	0.0012579	0.0014408	0.001711	0.0023864	0.0029556
		0.00047579	-4e-05	1.04e-07	3.1929e-05	0.00013628	0.00025817	0.00041198	0.00070922	0.001258	0.0014407	0.0017108	0.0023859	0.002955
		0.00047579	-4.5e-05	1.38e-07	4.2139e-05	0.00017521	0.00032471	0.00050735	0.00084752	0.0014487	0.0016442	0.0019307	0.0026385	0.0032303
		0.00048132	-4.5e-05	1.38e-07	4.2025e-05	0.0001748	0.00032407	0.00050656	0.00084679	0.0014485	0.0016442	0.0019309	0.0026391	0.0032311
		0.00042991	-4e-05	1.06e-07	3.261e-05	0.00013876	0.00026202	0.00041667	0.00071351	0.001259	0.0014406	0.0017093	0.002382	0.0029502
		0.00044709	-4e-05	1.05e-07	3.2358e-05	0.00013784	0.00026059	0.00041492	0.00071191	0.0012586	0.0014406	0.0017098	0.0023834	0.0029519
		0.00044709	-4.5e-05	1.4e-07	4.2713e-05	0.00017731	0.00032797	0.0005113	0.00085116	0.0014496	0.0016442	0.0019295	0.0026354	0.0032263
		0.00042991	-4.5e-05	1.41e-07	4.3046e-05	0.00017852	0.00032985	0.0005136	0.00085326	0.0014501	0.0016441	0.0019287	0.0026335	0.003224
		0.00044709	-4e-05	1.05e-07	3.2358e-05	0.00013784	0.00026059	0.00041492	0.00071191	0.0012586	0.0014406	0.0017098	0.0023834	0.0029519
		0.00047579	-4e-05	1.04e-07	3.1929e-05	0.00013628	0.00025817	0.00041198	0.00070922	0.001258	0.0014407	0.0017108	0.0023859	0.002955
		0.00047579	-4.5e-05	1.38e-07	4.2139e-05	0.00017521	0.00032471	0.00050735	0.00084752	0.0014487	0.0016442	0.0019307	0.0026385	0.0032303
		0.00044709	-4.5e-05	1.4e-07	4.2713e-05	0.00017731	0.00032797	0.0005113	0.00085116	0.0014496	0.0016442	0.0019295	0.0026354	0.0032263
		0.00048132	-5e-05	1.72e-07	5.2205e-05	0.00021363	0.00039044	0.00060171	0.00098488	0.0016392	0.0018476	0.0021507	0.0028919	0.0035065
		0.00047579	-5e-05	1.73e-07	5.2349e-05	0.00021415	0.00039126	0.00060271	0.00098581	0.0016394	0.0018477	0.0021505	0.0028912	0.0035056
		0.00047579	-4.5e-05	1.38e-07	4.2139e-05	0.00017521	0.00032471	0.00050735	0.00084752	0.0014487	0.0016442	0.0019307	0.0026385	0.0032303
		0.00048132	-4.5e-05	1.38e-07	4.2025e-05	0.0001748	0.00032407	0.00050656	0.00084679	0.0014485	0.0016442	0.0019309	0.0026391	0.0032311
		0.00042991	-5e-05	1.76e-07	5.3482e-05	0.00021829	0.00039769	0.00061053	0.00099301	0.0016412	0.0018476	0.0021481	0.0028849	0.0034977
		0.00044709	-5e-05	1.75e-07	5.3069e-05	0.00021678	0.00039534	0.00060768	0.00099042	0.0016406	0.0018477	0.0021491	0.0028874	0.0035008
		0.00044709	-4.5e-05	1.4e-07	4.2713e-05	0.00017731	0.00032797	0.0005113	0.00085116	0.0014496	0.0016442	0.0019295	0.0026354	0.0032263
		0.00042991	-4.5e-05	1.41e-07	4.3046e-05	0.00017852	0.00032985	0.0005136	0.00085326	0.0014501	0.0016441	0.0019287	0.0026335	0.003224
		0.00047579	-5e-05	1.73e-07	5.2349e-05	0.00021415	0.00039126	0.00060271	0.00098581	0.0016394	0.0018477	0.0021505	0.0028912	0.0035056
		0.00044709	-5e-05	1.75e-07	5.3069e-05	0.00021678	0.00039534	0.00060768	0.00099042	0.0016406	0.0018477	0.0021491	0.0028874	0.0035008
		0.00044709	-4.5e-05	1.4e-07	4.2713e-05	0.00017731	0.00032797	0.0005113	0.00085116	0.0014496	0.0016442	0.0019295	0.0026354	0.0032263
		0.00047579	-4.5e-05	1.38e-07	4.2139e-05	0.00017521	0.00032471	0.00050735	0.00084752	0.0014487	0.0016442	0.0019307	0.0026385	0.0032303
		0.00041008	-4e-05	1.07e-07	3.2888e-05	0.00013977	0.00026359	0.00041856	0.00071521	0.0012593	0.0014404	0.0017085	0.0023804	0.0029481
		0.00042991	-4e-05	1.06e-07	3.261e-05	0.00013876	0.00026202	0.00041667	0.00071351	0.001259	0.0014406	0.0017093	0.002382	0.0029502
		0.00042991	-4.5e-05	1.41e-07	4.3046e-05	0.00017852	0.00032985	0.0005136	0.00085326	0.0014501	0.0016441	0.0019287	0.0026335	0.003224
		0.00041008	-4.5e-05	1.42e-07	4.3414e-05	0.00017986	0.00033192	0.0005161	0.00085551	0.0014505	0.0016439	0.0019277	0.0026313	0.0032212
		0.00042991	-5e-05	1.76e-07	5.3482e-05	0.00021829	0.00039769	0.00061053	0.00099301	0.0016412	0.0018476	0.0021481	0.0028849	0.0034977
		0.00041008	-5e-05	1.78e-07	5.3939e-05	0.00021995	0.00040026	0.00061364	0.00099581	0.0016417	0.0018473	0.0021469	0.0028822	0.0034943
		0.00041008	-4.5e-05	1.42e-07	4.3414e-05	0.00017986	0.00033192	0.0005161	0.00085551	0.0014505	0.0016439	0.0019277	0.0026313	0.0032212
		0.00042991	-4.5e-05	1.41e-07	4.3046e-05	0.00017852	0.00032985	0.0005136	0.00085326	0.0014501	0.0016441	0.0019287	0.0026335	0.003224
		0.00041008	-4e-05	1.07e-07	3.2888e-05	0.00013977	0.00026359	0.00041856	0.00071521	0.0012593	0.0014404	0.0017085	0.0023804	0.0029481
		0.00038634	-4e-05	1.08e-07	3.319e-05	0.00014086	0.00026527	0.00042057	0.00071698	0.0012595	0.0014401	0.0017076	0.0023784	0.0029457
		0.00038634	-4.5e-05	1.44e-07	4.382e-05	0.00018133	0.0003342	0.00051884	0.00085797	0.001451	0.0016437	0.0019267	0.0026289	0.0032183
		0.00041008	-4.5e-05	1.42e-07	4.3414e-05	0.00017986	0.00033192	0.0005161	0.00085551	0.0014505	0.0016439	0.0019277	0.0026313	0.0032212
		0.00034953	-4e-05	1.09e-07	3.364e-05	0.0001425	0.0002678	0.00042363	0.00071971	0.00126	0.0014399	0.0017065	0.0023758	0.0029426
		0.00037247	-4e-05	1.08e-07	3.3362e-05	0.00014149	0.00026623	0.00042173	0.00071801	0.0012597	0.00144	0.0017072	0.0023774	0.0029445
		0.00037247	-4.5e-05	1.45e-07	4.4049e-05	0.00018217	0.00033549	0.00052039	0.00085936	0.0014512	0.0016436	0.0019261	0.0026276	0.0032167
		0.00034953	-4.5e-05	1.46e-07	4.4416e-05	0.0001835	0.00033756	0.00052289	0.00086159	0.0014516	0.0016434	0.0019252	0.0026255	0.0032141
		0.00037247	-4e-05	1.08e-07	3.3362e-05	0.00014149	0.00026623	0.00042173	0.00071801	0.0012597	0.00144	0.0017072	0.0023774	0.0029445
		0.00038634	-4e-05	1.08e-07	3.319e-05	0.00014086	0.00026527	0.00042057	0.00071698	0.0012595	0.0014401	0.0017076	0.0023784	0.0029457
		0.00038634	-4.5e-05	1.44e-07	4.382e-05	0.00018133	0.0003342	0.00051884	0.00085797	0.001451	0.0016437	0.0019267	0.0026289	0.0032183
		0.00037247	-4.5e-05	1.45e-07	4.4049e-05	0.00018217	0.00033549	0.00052039	0.00085936	0.0014512	0.0016436	0.0019261	0.0026276	0.0032167
		0.00041008	-5e-05	1.78e-07	5.3939e-05	0.00021995	0.00040026	0.00061364	0.00099581	0.0016417	0.0018473	0.0021469	0.0028822	0.0034943
		0.00038634	-5e-05	1.8e-07	5.4449e-05	0.0002218	0.00040313	0.00061711	0.00099896	0.0016424	0.0018472	0.0021458	0.0028794	0.0034909
		0.00038634	-4.5e-05	1.44e-07	4.382e-05	0.00018133	0.0003342	0.00051884	0.00085797	0.001451	0.0016437	0.0019267	0.0026289	0.0032183
		0.00041008	-4.5e-05	1.42e-07	4.3414e-05	0.00017986	0.00033192	0.0005161	0.00085551	0.0014505	0.0016439	0.0019277	0.0026313	0.0032212
		0.00034953	-5e-05	1.82e-07	5.5193e-05	0.00022451	0.00040732	0.00062215	0.0010035	0.0016432	0.0018468	0.0021439	0.0028751	0.0034856
		0.00037247	-5e-05	1.81e-07	5.4736e-05	0.00022285	0.00040474	0.00061906	0.0010007	0.0016428	0.0018471	0.0021451	0.0028778	0.0034889
		0.00037247	-4.5e-05	1.45e-07	4.4049e-05	0.00018217	0.00033549	0.00052039	0.00085936	0.0014512	0.0016436	0.0019261	0.0026276	0.0032167
		0.00034953	-4.5e-05	1.46e-07	4.4416e-05	0.0001835	0.00033756	0.00052289	0.00086159	0.0014516	0.0016434	0.0019252	0.0026255	0.0032141
		0.00038634	-5e-05	1.8e-07	5.4449e-05	0.0002218	0.00040313	0.00061711	0.00099896	0.0016424	0.0018472	0.0021458	0.0028794	0.0034909
		0.00037247	-5e-05	1.81e-07	5.4736e-05	0.00022285	0.00040474	0.00061906	0.0010007	0.0016428	0.0018471	0.0021451	0.0028778	0.0034889
		0.00037247	-4.5e-05	1.45e-07	4.4049e-05	0.00018217	0.00033549	0.00052039	0.00085936	0.0014512	0.0016436	0.0019261	0.0026276	0.0032167
		0.00038634	-4.5e-05	1.44e-07	4.382e-05	0.00018133	0.0003342	0.00051884	0.00085797	0.001451	0.0016437	0.0019267	0.0026289	0.0032183
		-0.00051656	-4e-05	1.01e-07	3.1255e-05	0.00013382	0.00025433	0.0004073	0.00070485	0.0012568	0.0014406	0.0017121	0.0023896	0.0029597
		-0.00053244	-4e-05	1e-07	3.0984e-05	0.00013283	0.00025279	0.00040541	0.00070308	0.0012564	0.0014406	0.0017127	0.0023911	0.0029616
		-0.00053244	-4.5e-05	1.34e-07	4.0875e-05	0.0001706	0.00031751	0.00049852	0.0008392	0.0014463	0.0016437	0.0019328	0.002645	0.0032387
		-0.00051656	-4.5e-05	1.35e-07	4.1238e-05	0.00017192	0.00031958	0.00050106	0.00084159	0.001447	0.0016439	0.0019322	0.0026431	0.0032363
		-0.00054817	-4e-05	9.9e-08	3.0715e-05	0.00013185	0.00025126	0.00040354	0.00070134	0.0012559	0.0014406	0.0017132	0.0023926	0.0029636
		-0.00053244	-4e-05	1e-07	3.0984e-05	0.00013283	0.00025279	0.00040541	0.00070308	0.0012564	0.0014406	0.0017127	0.0023911	0.0029616
		-0.00053244	-4.5e-05	1.34e-07	4.0875e-05	0.0001706	0.00031751	0.00049852	0.0008392	0.0014463	0.0016437	0.0019328	0.002645	0.0032387
		-0.00054817	-4.5e-05	1.33e-07	4.0515e-05	0.00016928	0.00031546	0.00049601	0.00083684	0.0014456	0.0016437	0.0019335	0.002647	0.0032412
		-0.00048514	-4e-05	1.03e-07	3.1788e-05	0.00013577	0.00025739	0.00041104	0.00070839	0.0012579	0.0014408	0.0017112	0.0023868	0.0029561
		-0.00051656	-4e-05	1.01e-07	3.1255e-05	0.00013382	0.00025433	0.0004073	0.00070485	0.0012568	0.0014406	0.0017121	0.0023896	0.0029597
		-0.00051656	-4.5e-05	1.35e-07	4.1238e-05	0.00017192	0.00031958	0.00050106	0.00084159	0.001447	0.0016439	0.0019322	0.0026431	0.0032363
		-0.00048514	-4.5e-05	1.37e-07	4.1952e-05	0.00017454	0.00032366	0.00050608	0.00084637	0.0014485	0.0016443	0.0019311	0.0026396	0.0032317
		-0.00053244	-5e-05	1.67e-07	5.0767e-05	0.00020837	0.00038222	0.00059163	0.00097532	0.0016362	0.0018469	0.0021529	0.002899	0.0035158
		-0.00051656	-5e-05	1.69e-07	5.1221e-05	0.00021003	0.00038482	0.00059481	0.00097834	0.0016371	0.0018471	0.0021522	0.0028967	0.0035128
		-0.00051656	-4.5e-05	1.35e-07	4.1238e-05	0.00017192	0.00031958	0.00050106	0.00084159	0.001447	0.0016439	0.0019322	0.0026431	0.0032363
		-0.00053244	-4.5e-05	1.34e-07	4.0875e-05	0.0001706	0.00031751	0.00049852	0.0008392	0.0014463	0.0016437	0.0019328	0.002645	0.0032387
		-0.00054817	-5e-05	1.66e-07	5.0316e-05	0.00020672	0.00037965	0.00058847	0.00097234	0.0016353	0.0018467	0.0021537	0.0029013	0.0035189
		-0.00053244	-5e-05	1.67e-07	5.0767e-05	0.00020837	0.00038222	0.00059163	0.00097532	0.0016362	0.0018469	0.0021529	0.002899	0.0035158
		-0.00053244	-4.5e-05	1.34e-07	4.0875e-05	0.0001706	0.00031751	0.00049852	0.0008392	0.0014463	0.0016437	0.0019328	0.002645	0.0032387
		-0.00054817	-4.5e-05	1.33e-07	4.0515e-05	0.00016928	0.00031546	0.00049601	0.00083684	0.0014456	0.0016437	0.0019335	0.002647	0.0032412
		-0.00048514	-5e-05	1.72e-07	5.2115e-05	0.0002133	0.00038994	0.00060111	0.00098435	0.0016391	0.0018477	0.002151	0.0028924	0.0035072
		-0.00051656	-5e-05	1.69e-07	5.1221e-05	0.00021003	0.00038482	0.00059481	0.00097834	0.0016371	0.0018471	0.0021522	0.0028967	0.0035128
		-0.00051656	-4.5e-05	1.35e-07	4.1238e-05	0.00017192	0.00031958	0.00050106	0.00084159	0.001447	0.0016439	0.0019322	0.0026431	0.0032363
		-0.00048514	-4.5e-05	1.37e-07	4.1952e-05	0.00017454	0.00032366	0.00050608	0.00084637	0.0014485	0.0016443	0.0019311	0.0026396	0.0032317
		0.00033101	-4e-05	1.1e-07	3.3841e-05	0.00014323	0.00026892	0.00042497	0.00072087	0.0012601	0.0014397	0.0017058	0.0023745	0.002941
		0.00034953	-4e-05	1.09e-07	3.364e-05	0.0001425	0.0002678	0.00042363	0.00071971	0.00126	0.0014399	0.0017065	0.0023758	0.0029426
		0.00034953	-4.5e-05	1.46e-07	4.4416e-05	0.0001835	0.00033756	0.00052289	0.00086159	0.0014516	0.0016434	0.0019252	0.0026255	0.0032141
		0.00033101	-4.5e-05	1.47e-07	4.4683e-05	0.00018447	0.00033904	0.00052467	0.00086312	0.0014517	0.001643	0.0019243	0.0026237	0.0032119
		0.00034953	-5e-05	1.82e-07	5.5193e-05	0.00022451	0.00040732	0.00062215	0.0010035	0.0016432	0.0018468	0.0021439	0.0028751	0.0034856
		0.00033101	-5e-05	1.83e-07	5.5525e-05	0.00022571	0.00040917	0.00062437	0.0010054	0.0016434	0.0018464	0.0021428	0.0028729	0.0034829
		0.00033101	-4.5e-05	1.47e-07	4.4683e-05	0.00018447	0.00033904	0.00052467	0.00086312	0.0014517	0.001643	0.0019243	0.0026237	0.0032119
		0.00034953	-4.5e-05	1.46e-07	4.4416e-05	0.0001835	0.00033756	0.00052289	0.00086159	0.0014516	0.0016434	0.0019252	0.0026255	0.0032141
		0.00033101	-4e-05	1.1e-07	3.3841e-05	0.00014323	0.00026892	0.00042497	0.00072087	0.0012601	0.0014397	0.0017058	0.0023745	0.002941
		0.00031361	-4e-05	1.11e-07	3.402e-05	0.00014388	0.00026991	0.00042614	0.00072186	0.0012602	0.0014394	0.0017052	0.0023733	0.0029395
		0.00031361	-4.5e-05	1.48e-07	4.4924e-05	0.00018534	0.00034038	0.00052626	0.00086451	0.0014519	0.0016428	0.0019236	0.0026222	0.0032101
		0.00033101	-4.5e-05	1.47e-07	4.4683e-05	0.00018447	0.00033904	0.00052467	0.00086312	0.0014517	0.001643	0.0019243	0.0026237	0.0032119
		0.00028092	-4e-05	1.12e-07	3.4349e-05	0.00014507	0.00027174	0.00042833	0.00072378	0.0012604	0.0014391	0.0017042	0.0023713	0.0029371
		0.00028107	-4e-05	1.12e-07	3.4348e-05	0.00014506	0.00027173	0.00042832	0.00072377	0.0012604	0.0014391	0.0017042	0.0023713	0.0029371
		0.00028107	-4.5e-05	1.49e-07	4.5363e-05	0.00018694	0.00034284	0.00052921	0.00086712	0.0014524	0.0016425	0.0019225	0.0026198	0.0032072
		0.00028092	-4.5e-05	1.49e-07	4.5365e-05	0.00018695	0.00034285	0.00052923	0.00086713	0.0014524	0.0016425	0.0019225	0.0026197	0.0032071
		0.00028107	-4e-05	1.12e-07	3.4348e-05	0.00014506	0.00027173	0.00042832	0.00072377	0.0012604	0.0014391	0.0017042	0.0023713	0.0029371
		0.00031361	-4e-05	1.11e-07	3.402e-05	0.00014388	0.00026991	0.00042614	0.00072186	0.0012602	0.0014394	0.0017052	0.0023733	0.0029395
		0.00031361	-4.5e-05	1.48e-07	4.4924e-05	0.00018534	0.00034038	0.00052626	0.00086451	0.0014519	0.0016428	0.0019236	0.0026222	0.0032101
		0.00028107	-4.5e-05	1.49e-07	4.5363e-05	0.00018694	0.00034284	0.00052921	0.00086712	0.0014524	0.0016425	0.0019225	0.0026198	0.0032072
		0.00033101	-5e-05	1.83e-07	5.5525e-05	0.00022571	0.00040917	0.00062437	0.0010054	0.0016434	0.0018464	0.0021428	0.0028729	0.0034829
		0.00031361	-5e-05	1.84e-07	5.5828e-05	0.00022681	0.00041086	0.00062639	0.0010072	0.0016436	0.0018462	0.002142	0.0028711	0.0034808
		0.00031361	-4.5e-05	1.48e-07	4.4924e-05	0.00018534	0.00034038	0.00052626	0.00086451	0.0014519	0.0016428	0.0019236	0.0026222	0.0032101
		0.00033101	-4.5e-05	1.47e-07	4.4683e-05	0.00018447	0.00033904	0.00052467	0.00086312	0.0014517	0.001643	0.0019243	0.0026237	0.0032119
		0.00028092	-5e-05	1.86e-07	5.6382e-05	0.00022882	0.00041396	0.00063012	0.0010105	0.0016443	0.001846	0.0021407	0.0028682	0.0034772
		0.00028107	-5e-05	1.86e-07	5.6379e-05	0.00022881	0.00041395	0.00063011	0.0010105	0.0016443	0.001846	0.0021407	0.0028682	0.0034772
		0.00028107	-4.5e-05	1.49e-07	4.5363e-05	0.00018694	0.00034284	0.00052921	0.00086712	0.0014524	0.0016425	0.0019225	0.0026198	0.0032072
		0.00028092	-4.5e-05	1.49e-07	4.5365e-05	0.00018695	0.00034285	0.00052923	0.00086713	0.0014524	0.0016425	0.0019225	0.0026197	0.0032071
		0.00031361	-5e-05	1.84e-07	5.5828e-05	0.00022681	0.00041086	0.00062639	0.0010072	0.0016436	0.0018462	0.002142	0.0028711	0.0034808
		0.00028107	-5e-05	1.86e-07	5.6379e-05	0.00022881	0.00041395	0.00063011	0.0010105	0.0016443	0.001846	0.0021407	0.0028682	0.0034772
		0.00028107	-4.5e-05	1.49e-07	4.5363e-05	0.00018694	0.00034284	0.00052921	0.00086712	0.0014524	0.0016425	0.0019225	0.0026198	0.0032072
		0.00031361	-4.5e-05	1.48e-07	4.4924e-05	0.00018534	0.00034038	0.00052626	0.00086451	0.0014519	0.0016428	0.0019236	0.0026222	0.0032101
		-0.00047876	-4e-05	1.03e-07	3.1886e-05	0.00013613	0.00025794	0.00041172	0.00070901	0.0012581	0.0014408	0.001711	0.0023863	0.0029555
		-0.00045389	-4e-05	1.05e-07	3.2257e-05	0.00013747	0.00026002	0.00041423	0.00071127	0.0012585	0.0014406	0.00171	0.002384	0.0029526
		-0.00045389	-4.5e-05	1.4e-07	4.2568e-05	0.00017678	0.00032714	0.00051028	0.00085017	0.0014492	0.001644	0.0019295	0.0026359	0.003227
		-0.00047876	-4.5e-05	1.38e-07	4.208e-05	0.000175	0.00032439	0.00050696	0.00084718	0.0014487	0.0016442	0.0019308	0.0026389	0.0032308
		-0.00042444	-4e-05	1.06e-07	3.2696e-05	0.00013907	0.0002625	0.00041724	0.00071402	0.0012591	0.0014405	0.001709	0.0023815	0.0029495
		-0.00045389	-4e-05	1.05e-07	3.2257e-05	0.00013747	0.00026002	0.00041423	0.00071127	0.0012585	0.0014406	0.00171	0.002384	0.0029526
		-0.00045389	-4.5e-05	1.4e-07	4.2568e-05	0.00017678	0.00032714	0.00051028	0.00085017	0.0014492	0.001644	0.0019295	0.0026359	0.003227
		-0.00042444	-4.5e-05	1.42e-07	4.3152e-05	0.00017891	0.00033044	0.0005143	0.00085386	0.0014501	0.0016439	0.0019283	0.0026326	0.0032229
		-0.00047876	-5e-05	1.72e-07	5.2274e-05	0.00021388	0.00039084	0.00060221	0.00098535	0.0016393	0.0018477	0.0021506	0.0028915	0.0035061
		-0.00045389	-5e-05	1.74e-07	5.288e-05	0.00021608	0.00039426	0.00060633	0.00098907	0.00164	0.0018473	0.002149	0.0028878	0.0035014
		-0.00045389	-4.5e-05	1.4e-07	4.2568e-05	0.00017678	0.00032714	0.00051028	0.00085017	0.0014492	0.001644	0.0019295	0.0026359	0.003227
		-0.00047876	-4.5e-05	1.38e-07	4.208e-05	0.000175	0.00032439	0.00050696	0.00084718	0.0014487	0.0016442	0.0019308	0.0026389	0.0032308
		-0.00042444	-5e-05	1.77e-07	5.3608e-05	0.00021874	0.00039838	0.00061135	0.00099369	0.0016411	0.0018473	0.0021475	0.0028838	0.0034964
		-0.00045389	-5e-05	1.74e-07	5.288e-05	0.00021608	0.00039426	0.00060633	0.00098907	0.00164	0.0018473	0.002149	0.0028878	0.0035014
		-0.00045389	-4.5e-05	1.4e-07	4.2568e-05	0.00017678	0.00032714	0.00051028	0.00085017	0.0014492	0.001644	0.0019295	0.0026359	0.003227
		-0.00042444	-4.5e-05	1.42e-07	4.3152e-05	0.00017891	0.00033044	0.0005143	0.00085386	0.0014501	0.0016439	0.0019283	0.0026326	0.0032229
		-0.00048514	-4e-05	1.03e-07	3.1788e-05	0.00013577	0.00025739	0.00041104	0.00070839	0.0012579	0.0014408	0.0017112	0.0023868	0.0029561
		-0.00047876	-4e-05	1.03e-07	3.1886e-05	0.00013613	0.00025794	0.00041172	0.00070901	0.0012581	0.0014408	0.001711	0.0023863	0.0029555
		-0.00047876	-4.5e-05	1.38e-07	4.208e-05	0.000175	0.00032439	0.00050696	0.00084718	0.0014487	0.0016442	0.0019308	0.0026389	0.0032308
		-0.00048514	-4.5e-05	1.37e-07	4.1952e-05	0.00017454	0.00032366	0.00050608	0.00084637	0.0014485	0.0016443	0.0019311	0.0026396	0.0032317
		-0.00047876	-5e-05	1.72e-07	5.2274e-05	0.00021388	0.00039084	0.00060221	0.00098535	0.0016393	0.0018477	0.0021506	0.0028915	0.0035061
		-0.00048514	-5e-05	1.72e-07	5.2115e-05	0.0002133	0.00038994	0.00060111	0.00098435	0.0016391	0.0018477	0.002151	0.0028924	0.0035072
		-0.00048514	-4.5e-05	1.37e-07	4.1952e-05	0.00017454	0.00032366	0.00050608	0.00084637	0.0014485	0.0016443	0.0019311	0.0026396	0.0032317
		-0.00047876	-4.5e-05	1.38e-07	4.208e-05	0.000175	0.00032439	0.00050696	0.00084718	0.0014487	0.0016442	0.0019308	0.0026389	0.0032308
		-0.00039411	-4e-05	1.08e-07	3.3093e-05	0.00014052	0.00026473	0.00041994	0.00071644	0.0012596	0.0014403	0.001708	0.0023792	0.0029467
		-0.00042401	-4e-05	1.06e-07	3.2702e-05	0.00013909	0.00026253	0.00041728	0.00071406	0.0012591	0.0014405	0.001709	0.0023815	0.0029494
		-0.00042401	-4.5e-05	1.42e-07	4.316e-05	0.00017893	0.00033048	0.00051435	0.0008539	0.0014501	0.0016439	0.0019282	0.0026326	0.0032229
		-0.00039411	-4.5e-05	1.43e-07	4.3683e-05	0.00018084	0.00033343	0.00051792	0.00085714	0.0014508	0.0016438	0.0019271	0.0026297	0.0032193
		-0.00042444	-4e-05	1.06e-07	3.2696e-05	0.00013907	0.0002625	0.00041724	0.00071402	0.0012591	0.0014405	0.001709	0.0023815	0.0029495
		-0.00042401	-4e-05	1.06e-07	3.2702e-05	0.00013909	0.00026253	0.00041728	0.00071406	0.0012591	0.0014405	0.001709	0.0023815	0.0029494
		-0.00042401	-4.5e-05	1.42e-07	4.316e-05	0.00017893	0.00033048	0.00051435	0.0008539	0.0014501	0.0016439	0.0019282	0.0026326	0.0032229
		-0.00042444	-4.5e-05	1.42e-07	4.3152e-05	0.00017891	0.00033044	0.0005143	0.00085386	0.0014501	0.0016439	0.0019283	0.0026326	0.0032229
		-0.00036367	-4e-05	1.09e-07	3.3493e-05	0.00014197	0.000267	0.00042268	0.00071895	0.0012601	0.0014403	0.0017072	0.0023771	0.0029441
		-0.00039411	-4e-05	1.08e-07	3.3093e-05	0.00014052	0.00026473	0.00041994	0.00071644	0.0012596	0.0014403	0.001708	0.0023792	0.0029467
		-0.00039411	-4.5e-05	1.43e-07	4.3683e-05	0.00018084	0.00033343	0.00051792	0.00085714	0.0014508	0.0016438	0.0019271	0.0026297	0.0032193
		-0.00036367	-4.5e-05	1.45e-07	4.4214e-05	0.00018277	0.00033643	0.00052155	0.00086045	0.0014516	0.0016437	0.0019259	0.0026269	0.0032158
		-0.00042401	-5e-05	1.77e-07	5.3618e-05	0.00021877	0.00039844	0.00061141	0.00099375	0.0016411	0.0018473	0.0021475	0.0028837	0.0034963
		-0.00039411	-5e-05	1.79e-07	5.4273e-05	0.00022116	0.00040213	0.00061589	0.00099783	0.0016421	0.0018472	0.0021461	0.0028802	0.0034919
		-0.00039411	-4.5e-05	1.43e-07	4.3683e-05	0.00018084	0.00033343	0.00051792	0.00085714	0.0014508	0.0016438	0.0019271	0.0026297	0.0032193
		-0.00042401	-4.5e-05	1.42e-07	4.316e-05	0.00017893	0.00033048	0.00051435	0.0008539	0.0014501	0.0016439	0.0019282	0.0026326	0.0032229
		-0.00042444	-5e-05	1.77e-07	5.3608e-05	0.00021874	0.00039838	0.00061135	0.00099369	0.0016411	0.0018473	0.0021475	0.0028838	0.0034964
		-0.00042401	-5e-05	1.77e-07	5.3618e-05	0.00021877	0.00039844	0.00061141	0.00099375	0.0016411	0.0018473	0.0021475	0.0028837	0.0034963
		-0.00042401	-4.5e-05	1.42e-07	4.316e-05	0.00017893	0.00033048	0.00051435	0.0008539	0.0014501	0.0016439	0.0019282	0.0026326	0.0032229
		-0.00042444	-4.5e-05	1.42e-07	4.3152e-05	0.00017891	0.00033044	0.0005143	0.00085386	0.0014501	0.0016439	0.0019283	0.0026326	0.0032229
		-0.00036367	-5e-05	1.81e-07	5.4934e-05	0.00022357	0.00040587	0.00062042	0.001002	0.001643	0.0018471	0.0021447	0.0028767	0.0034876
		-0.00039411	-5e-05	1.79e-07	5.4273e-05	0.00022116	0.00040213	0.00061589	0.00099783	0.0016421	0.0018472	0.0021461	0.0028802	0.0034919
		-0.00039411	-4.5e-05	1.43e-07	4.3683e-05	0.00018084	0.00033343	0.00051792	0.00085714	0.0014508	0.0016438	0.0019271	0.0026297	0.0032193
		-0.00036367	-4.5e-05	1.45e-07	4.4214e-05	0.00018277	0.00033643	0.00052155	0.00086045	0.0014516	0.0016437	0.0019259	0.0026269	0.0032158
		0.00020157	-4e-05	1.14e-07	3.4975e-05	0.00014734	0.00027522	0.00043248	0.00072736	0.0012608	0.0014385	0.0017024	0.0023676	0.0029326
		0.00021711	-4e-05	1.14e-07	3.4873e-05	0.00014697	0.00027466	0.00043181	0.00072678	0.0012607	0.0014386	0.0017027	0.0023682	0.0029334
		0.00021711	-4.5e-05	1.51e-07	4.6045e-05	0.00018941	0.00034662	0.0005337	0.00087091	0.0014525	0.0016415	0.00192	0.0026152	0.0032017
		0.00020157	-4.5e-05	1.52e-07	4.6188e-05	0.00018993	0.00034742	0.00053467	0.00087179	0.0014527	0.0016415	0.0019198	0.0026145	0.003201
		0.00021711	-5e-05	1.89e-07	5.7216e-05	0.00023184	0.00041858	0.00063559	0.001015	0.0016442	0.0018445	0.0021374	0.0028622	0.00347
		0.00020157	-5e-05	1.9e-07	5.74e-05	0.00023251	0.00041962	0.00063685	0.0010162	0.0016446	0.0018446	0.0021372	0.0028615	0.0034693
		0.00020157	-4.5e-05	1.52e-07	4.6188e-05	0.00018993	0.00034742	0.00053467	0.00087179	0.0014527	0.0016415	0.0019198	0.0026145	0.003201
		0.00021711	-4.5e-05	1.51e-07	4.6045e-05	0.00018941	0.00034662	0.0005337	0.00087091	0.0014525	0.0016415	0.00192	0.0026152	0.0032017
		0.00028092	-4e-05	1.12e-07	3.4349e-05	0.00014507	0.00027174	0.00042833	0.00072378	0.0012604	0.0014391	0.0017042	0.0023713	0.0029371
		0.0002484	-4e-05	1.13e-07	3.4623e-05	0.00014606	0.00027326	0.00043015	0.00072535	0.0012606	0.0014388	0.0017034	0.0023697	0.0029352
		0.0002484	-4.5e-05	1.5e-07	4.5726e-05	0.00018825	0.00034485	0.00053161	0.00086919	0.0014526	0.0016422	0.0019214	0.0026175	0.0032045
		0.00028092	-4.5e-05	1.49e-07	4.5365e-05	0.00018695	0.00034285	0.00052923	0.00086713	0.0014524	0.0016425	0.0019225	0.0026197	0.0032071
		0.00021711	-4e-05	1.14e-07	3.4873e-05	0.00014697	0.00027466	0.00043181	0.00072678	0.0012607	0.0014386	0.0017027	0.0023682	0.0029334
		0.0002484	-4e-05	1.13e-07	3.4623e-05	0.00014606	0.00027326	0.00043015	0.00072535	0.0012606	0.0014388	0.0017034	0.0023697	0.0029352
		0.0002484	-4.5e-05	1.5e-07	4.5726e-05	0.00018825	0.00034485	0.00053161	0.00086919	0.0014526	0.0016422	0.0019214	0.0026175	0.0032045
		0.00021711	-4.5e-05	1.51e-07	4.6045e-05	0.00018941	0.00034662	0.0005337	0.00087091	0.0014525	0.0016415	0.00192	0.0026152	0.0032017
		0.00028092	-5e-05	1.86e-07	5.6382e-05	0.00022882	0.00041396	0.00063012	0.0010105	0.0016443	0.001846	0.0021407	0.0028682	0.0034772
		0.0002484	-5e-05	1.88e-07	5.6828e-05	0.00023044	0.00041645	0.00063308	0.001013	0.0016445	0.0018455	0.0021393	0.0028654	0.0034738
		0.0002484	-4.5e-05	1.5e-07	4.5726e-05	0.00018825	0.00034485	0.00053161	0.00086919	0.0014526	0.0016422	0.0019214	0.0026175	0.0032045
		0.00028092	-4.5e-05	1.49e-07	4.5365e-05	0.00018695	0.00034285	0.00052923	0.00086713	0.0014524	0.0016425	0.0019225	0.0026197	0.0032071
		0.00021711	-5e-05	1.89e-07	5.7216e-05	0.00023184	0.00041858	0.00063559	0.001015	0.0016442	0.0018445	0.0021374	0.0028622	0.00347
		0.0002484	-5e-05	1.88e-07	5.6828e-05	0.00023044	0.00041645	0.00063308	0.001013	0.0016445	0.0018455	0.0021393	0.0028654	0.0034738
		0.0002484	-4.5e-05	1.5e-07	4.5726e-05	0.00018825	0.00034485	0.00053161	0.00086919	0.0014526	0.0016422	0.0019214	0.0026175	0.0032045
		0.00021711	-4.5e-05	1.51e-07	4.6045e-05	0.00018941	0.00034662	0.0005337	0.00087091	0.0014525	0.0016415	0.00192	0.0026152	0.0032017
		-0.00035502	-4e-05	1.09e-07	3.3589e-05	0.00014232	0.00026753	0.00042333	0.00071952	0.0012602	0.0014402	0.0017069	0.0023766	0.0029434
		-0.00033365	-4e-05	1.1e-07	3.3821e-05	0.00014316	0.00026881	0.00042485	0.00072082	0.0012603	0.0014399	0.0017062	0.002375	0.0029415
		-0.00033365	-4.5e-05	1.47e-07	4.4657e-05	0.00018438	0.00033891	0.00052453	0.00086309	0.001452	0.0016434	0.0019248	0.0026244	0.0032127
		-0.00035502	-4.5e-05	1.46e-07	4.4343e-05	0.00018324	0.00033716	0.00052243	0.00086124	0.0014518	0.0016436	0.0019256	0.0026262	0.003215
		-0.00030467	-4e-05	1.11e-07	3.4141e-05	0.00014432	0.0002706	0.00042699	0.00072271	0.0012606	0.0014397	0.0017053	0.0023731	0.0029392
		-0.00033365	-4e-05	1.1e-07	3.3821e-05	0.00014316	0.00026881	0.00042485	0.00072082	0.0012603	0.0014399	0.0017062	0.002375	0.0029415
		-0.00033365	-4.5e-05	1.47e-07	4.4657e-05	0.00018438	0.00033891	0.00052453	0.00086309	0.001452	0.0016434	0.0019248	0.0026244	0.0032127
		-0.00030467	-4.5e-05	1.48e-07	4.5093e-05	0.00018596	0.00034136	0.00052748	0.00086575	0.0014526	0.0016433	0.0019239	0.0026222	0.00321
		-0.00035502	-5e-05	1.82e-07	5.5096e-05	0.00022416	0.00040678	0.00062153	0.001003	0.0016433	0.0018471	0.0021443	0.0028759	0.0034866
		-0.00033365	-5e-05	1.83e-07	5.5493e-05	0.0002256	0.00040901	0.0006242	0.0010054	0.0016438	0.0018469	0.0021434	0.0028738	0.0034839
		-0.00033365	-4.5e-05	1.47e-07	4.4657e-05	0.00018438	0.00033891	0.00052453	0.00086309	0.001452	0.0016434	0.0019248	0.0026244	0.0032127
		-0.00035502	-4.5e-05	1.46e-07	4.4343e-05	0.00018324	0.00033716	0.00052243	0.00086124	0.0014518	0.0016436	0.0019256	0.0026262	0.003215
		-0.00030467	-5e-05	1.85e-07	5.6045e-05	0.00022761	0.00041211	0.00062797	0.0010088	0.0016447	0.001847	0.0021425	0.0028712	0.0034808
		-0.00033365	-5e-05	1.83e-07	5.5493e-05	0.0002256	0.00040901	0.0006242	0.0010054	0.0016438	0.0018469	0.0021434	0.0028738	0.0034839
		-0.00033365	-4.5e-05	1.47e-07	4.4657e-05	0.00018438	0.00033891	0.00052453	0.00086309	0.001452	0.0016434	0.0019248	0.0026244	0.0032127
		-0.00030467	-4.5e-05	1.48e-07	4.5093e-05	0.00018596	0.00034136	0.00052748	0.00086575	0.0014526	0.0016433	0.0019239	0.0026222	0.00321
		-0.00036367	-4e-05	1.09e-07	3.3493e-05	0.00014197	0.000267	0.00042268	0.00071895	0.0012601	0.0014403	0.0017072	0.0023771	0.0029441
		-0.00035502	-4e-05	1.09e-07	3.3589e-05	0.00014232	0.00026753	0.00042333	0.00071952	0.0012602	0.0014402	0.0017069	0.0023766	0.0029434
		-0.00035502	-4.5e-05	1.46e-07	4.4343e-05	0.00018324	0.00033716	0.00052243	0.00086124	0.0014518	0.0016436	0.0019256	0.0026262	0.003215
		-0.00036367	-4.5e-05	1.45e-07	4.4214e-05	0.00018277	0.00033643	0.00052155	0.00086045	0.0014516	0.0016437	0.0019259	0.0026269	0.0032158
		-0.00035502	-5e-05	1.82e-07	5.5096e-05	0.00022416	0.00040678	0.00062153	0.001003	0.0016433	0.0018471	0.0021443	0.0028759	0.0034866
		-0.00036367	-5e-05	1.81e-07	5.4934e-05	0.00022357	0.00040587	0.00062042	0.001002	0.001643	0.0018471	0.0021447	0.0028767	0.0034876
		-0.00036367	-4.5e-05	1.45e-07	4.4214e-05	0.00018277	0.00033643	0.00052155	0.00086045	0.0014516	0.0016437	0.0019259	0.0026269	0.0032158
		-0.00035502	-4.5e-05	1.46e-07	4.4343e-05	0.00018324	0.00033716	0.00052243	0.00086124	0.0014518	0.0016436	0.0019256	0.0026262	0.003215
		0.00020157	-4e-05	1.14e-07	3.4975e-05	0.00014734	0.00027522	0.00043248	0.00072736	0.0012608	0.0014385	0.0017024	0.0023676	0.0029326
		0.00018745	-4e-05	1.14e-07	3.5065e-05	0.00014766	0.00027571	0.00043305	0.00072783	0.0012608	0.0014383	0.001702	0.002367	0.0029319
		0.00018745	-4.5e-05	1.52e-07	4.6318e-05	0.0001904	0.00034815	0.00053555	0.00087259	0.001453	0.0016416	0.0019197	0.0026141	0.0032004
		0.00020157	-4.5e-05	1.52e-07	4.6188e-05	0.00018993	0.00034742	0.00053467	0.00087179	0.0014527	0.0016415	0.0019198	0.0026145	0.003201
		0.00016006	-4e-05	1.15e-07	3.5233e-05	0.00014827	0.00027664	0.00043416	0.00072879	0.0012609	0.0014382	0.0017016	0.002366	0.0029308
		0.00018745	-4e-05	1.14e-07	3.5065e-05	0.00014766	0.00027571	0.00043305	0.00072783	0.0012608	0.0014383	0.001702	0.002367	0.0029319
		0.00018745	-4.5e-05	1.52e-07	4.6318e-05	0.0001904	0.00034815	0.00053555	0.00087259	0.001453	0.0016416	0.0019197	0.0026141	0.0032004
		0.00016006	-4.5e-05	1.53e-07	4.6544e-05	0.00019121	0.0003494	0.00053704	0.00087391	0.0014532	0.0016415	0.0019191	0.0026129	0.0031989
		0.00020157	-5e-05	1.9e-07	5.74e-05	0.00023251	0.00041962	0.00063685	0.0010162	0.0016446	0.0018446	0.0021372	0.0028615	0.0034693
		0.00018745	-5e-05	1.9e-07	5.7572e-05	0.00023314	0.00042059	0.00063804	0.0010174	0.0016451	0.0018449	0.0021373	0.0028612	0.0034688
		0.00018745	-4.5e-05	1.52e-07	4.6318e-05	0.0001904	0.00034815	0.00053555	0.00087259	0.001453	0.0016416	0.0019197	0.0026141	0.0032004
		0.00020157	-4.5e-05	1.52e-07	4.6188e-05	0.00018993	0.00034742	0.00053467	0.00087179	0.0014527	0.0016415	0.0019198	0.0026145	0.003201
		0.00016006	-5e-05	1.91e-07	5.7854e-05	0.00023416	0.00042217	0.00063993	0.001019	0.0016454	0.0018448	0.0021367	0.0028598	0.0034671
		0.00018745	-5e-05	1.9e-07	5.7572e-05	0.00023314	0.00042059	0.00063804	0.0010174	0.0016451	0.0018449	0.0021373	0.0028612	0.0034688
		0.00018745	-4.5e-05	1.52e-07	4.6318e-05	0.0001904	0.00034815	0.00053555	0.00087259	0.001453	0.0016416	0.0019197	0.0026141	0.0032004
		0.00016006	-4.5e-05	1.53e-07	4.6544e-05	0.00019121	0.0003494	0.00053704	0.00087391	0.0014532	0.0016415	0.0019191	0.0026129	0.0031989
		5.354e-05	-4e-05	1.16e-07	3.5599e-05	0.00014959	0.00027865	0.00043653	0.00073074	0.0012609	0.0014375	0.0017002	0.0023635	0.0029279
		2.3482e-05	-4e-05	1.16e-07	3.5624e-05	0.00014968	0.0002788	0.00043671	0.00073091	0.0012609	0.0014375	0.0017002	0.0023634	0.0029278
		2.3482e-05	-4.5e-05	1.55e-07	4.7054e-05	0.00019306	0.00035222	0.00054036	0.00087662	0.0014531	0.0016405	0.0019171	0.0026093	0.0031947
		5.354e-05	-4.5e-05	1.55e-07	4.7023e-05	0.00019295	0.00035204	0.00054014	0.00087643	0.001453	0.0016405	0.0019172	0.0026094	0.0031949
		1.025e-05	-4e-05	1.16e-07	3.5635e-05	0.00014972	0.00027886	0.00043679	0.00073097	0.0012609	0.0014375	0.0017001	0.0023633	0.0029277
		2.3482e-05	-4e-05	1.16e-07	3.5624e-05	0.00014968	0.0002788	0.00043671	0.00073091	0.0012609	0.0014375	0.0017002	0.0023634	0.0029278
		2.3482e-05	-4.5e-05	1.55e-07	4.7054e-05	0.00019306	0.00035222	0.00054036	0.00087662	0.0014531	0.0016405	0.0019171	0.0026093	0.0031947
		1.025e-05	-4.5e-05	1.55e-07	4.7071e-05	0.00019312	0.00035231	0.00054047	0.00087671	0.0014531	0.0016405	0.001917	0.0026092	0.0031946
		5.354e-05	-5e-05	1.93e-07	5.8447e-05	0.0002363	0.00042542	0.00064375	0.0010221	0.0016452	0.0018435	0.0021341	0.0028554	0.0034619
		2.3482e-05	-5e-05	1.93e-07	5.8485e-05	0.00023644	0.00042564	0.000644	0.0010223	0.0016452	0.0018434	0.002134	0.0028551	0.0034616
		2.3482e-05	-4.5e-05	1.55e-07	4.7054e-05	0.00019306	0.00035222	0.00054036	0.00087662	0.0014531	0.0016405	0.0019171	0.0026093	0.0031947
		5.354e-05	-4.5e-05	1.55e-07	4.7023e-05	0.00019295	0.00035204	0.00054014	0.00087643	0.001453	0.0016405	0.0019172	0.0026094	0.0031949
		1.025e-05	-5e-05	1.94e-07	5.8506e-05	0.00023652	0.00042576	0.00064415	0.0010225	0.0016452	0.0018434	0.002134	0.002855	0.0034615
		2.3482e-05	-5e-05	1.93e-07	5.8485e-05	0.00023644	0.00042564	0.000644	0.0010223	0.0016452	0.0018434	0.002134	0.0028551	0.0034616
		2.3482e-05	-4.5e-05	1.55e-07	4.7054e-05	0.00019306	0.00035222	0.00054036	0.00087662	0.0014531	0.0016405	0.0019171	0.0026093	0.0031947
		1.025e-05	-4.5e-05	1.55e-07	4.7071e-05	0.00019312	0.00035231	0.00054047	0.00087671	0.0014531	0.0016405	0.001917	0.0026092	0.0031946
		0.00010904	-4e-05	1.16e-07	3.5455e-05	0.00014907	0.00027786	0.0004356	0.00072997	0.0012609	0.0014378	0.0017007	0.0023645	0.002929
		8.1278e-05	-4e-05	1.16e-07	3.5528e-05	0.00014933	0.00027826	0.00043607	0.00073035	0.0012609	0.0014376	0.0017004	0.0023639	0.0029284
		8.1278e-05	-4.5e-05	1.54e-07	4.6936e-05	0.00019263	0.00035156	0.00053959	0.000876	0.0014531	0.0016408	0.0019176	0.0026102	0.0031958
		0.00010904	-4.5e-05	1.54e-07	4.6841e-05	0.00019229	0.00035105	0.00053898	0.00087552	0.0014532	0.001641	0.0019181	0.0026109	0.0031966
		5.354e-05	-4e-05	1.16e-07	3.5599e-05	0.00014959	0.00027865	0.00043653	0.00073074	0.0012609	0.0014375	0.0017002	0.0023635	0.0029279
		8.1278e-05	-4e-05	1.16e-07	3.5528e-05	0.00014933	0.00027826	0.00043607	0.00073035	0.0012609	0.0014376	0.0017004	0.0023639	0.0029284
		8.1278e-05	-4.5e-05	1.54e-07	4.6936e-05	0.00019263	0.00035156	0.00053959	0.000876	0.0014531	0.0016408	0.0019176	0.0026102	0.0031958
		5.354e-05	-4.5e-05	1.55e-07	4.7023e-05	0.00019295	0.00035204	0.00054014	0.00087643	0.001453	0.0016405	0.0019172	0.0026094	0.0031949
		0.00010904	-5e-05	1.93e-07	5.8228e-05	0.00023551	0.00042423	0.00064237	0.0010211	0.0016455	0.0018443	0.0021354	0.0028574	0.0034643
		8.1278e-05	-5e-05	1.93e-07	5.8344e-05	0.00023593	0.00042487	0.00064311	0.0010217	0.0016454	0.001844	0.0021348	0.0028565	0.0034632
		8.1278e-05	-4.5e-05	1.54e-07	4.6936e-05	0.00019263	0.00035156	0.00053959	0.000876	0.0014531	0.0016408	0.0019176	0.0026102	0.0031958
		0.00010904	-4.5e-05	1.54e-07	4.6841e-05	0.00019229	0.00035105	0.00053898	0.00087552	0.0014532	0.001641	0.0019181	0.0026109	0.0031966
		5.354e-05	-5e-05	1.93e-07	5.8447e-05	0.0002363	0.00042542	0.00064375	0.0010221	0.0016452	0.0018435	0.0021341	0.0028554	0.0034619
		8.1278e-05	-5e-05	1.93e-07	5.8344e-05	0.00023593	0.00042487	0.00064311	0.0010217	0.0016454	0.001844	0.0021348	0.0028565	0.0034632
		8.1278e-05	-4.5e-05	1.54e-07	4.6936e-05	0.00019263	0.00035156	0.00053959	0.000876	0.0014531	0.0016408	0.0019176	0.0026102	0.0031958
		5.354e-05	-4.5e-05	1.55e-07	4.7023e-05	0.00019295	0.00035204	0.00054014	0.00087643	0.001453	0.0016405	0.0019172	0.0026094	0.0031949
		0.00010904	-4e-05	1.16e-07	3.5455e-05	0.00014907	0.00027786	0.0004356	0.00072997	0.0012609	0.0014378	0.0017007	0.0023645	0.002929
		0.00013414	-4e-05	1.15e-07	3.5346e-05	0.00014868	0.00027726	0.00043489	0.00072938	0.0012609	0.0014379	0.0017011	0.0023652	0.0029299
		0.00013414	-4.5e-05	1.54e-07	4.6693e-05	0.00019175	0.00035022	0.00053801	0.00087469	0.0014531	0.0016412	0.0019185	0.0026118	0.0031977
		0.00010904	-4.5e-05	1.54e-07	4.6841e-05	0.00019229	0.00035105	0.00053898	0.00087552	0.0014532	0.001641	0.0019181	0.0026109	0.0031966
		0.00016006	-4e-05	1.15e-07	3.5233e-05	0.00014827	0.00027664	0.00043416	0.00072879	0.0012609	0.0014382	0.0017016	0.002366	0.0029308
		0.00014675	-4e-05	1.15e-07	3.5291e-05	0.00014848	0.00027696	0.00043454	0.00072909	0.0012609	0.001438	0.0017013	0.0023656	0.0029303
		0.00014675	-4.5e-05	1.53e-07	4.662e-05	0.00019149	0.00034982	0.00053753	0.0008743	0.0014531	0.0016413	0.0019188	0.0026123	0.0031983
		0.00016006	-4.5e-05	1.53e-07	4.6544e-05	0.00019121	0.0003494	0.00053704	0.00087391	0.0014532	0.0016415	0.0019191	0.0026129	0.0031989
		0.00014675	-4e-05	1.15e-07	3.5291e-05	0.00014848	0.00027696	0.00043454	0.00072909	0.0012609	0.001438	0.0017013	0.0023656	0.0029303
		0.00013414	-4e-05	1.15e-07	3.5346e-05	0.00014868	0.00027726	0.00043489	0.00072938	0.0012609	0.0014379	0.0017011	0.0023652	0.0029299
		0.00013414	-4.5e-05	1.54e-07	4.6693e-05	0.00019175	0.00035022	0.00053801	0.00087469	0.0014531	0.0016412	0.0019185	0.0026118	0.0031977
		0.00014675	-4.5e-05	1.53e-07	4.662e-05	0.00019149	0.00034982	0.00053753	0.0008743	0.0014531	0.0016413	0.0019188	0.0026123	0.0031983
		0.00010904	-5e-05	1.93e-07	5.8228e-05	0.00023551	0.00042423	0.00064237	0.0010211	0.0016455	0.0018443	0.0021354	0.0028574	0.0034643
		0.00013414	-5e-05	1.92e-07	5.804e-05	0.00023483	0.00042318	0.00064112	0.00102	0.0016454	0.0018444	0.0021359	0.0028584	0.0034655
		0.00013414	-4.5e-05	1.54e-07	4.6693e-05	0.00019175	0.00035022	0.00053801	0.00087469	0.0014531	0.0016412	0.0019185	0.0026118	0.0031977
		0.00010904	-4.5e-05	1.54e-07	4.6841e-05	0.00019229	0.00035105	0.00053898	0.00087552	0.0014532	0.001641	0.0019181	0.0026109	0.0031966
		0.00016006	-5e-05	1.91e-07	5.7854e-05	0.00023416	0.00042217	0.00063993	0.001019	0.0016454	0.0018448	0.0021367	0.0028598	0.0034671
		0.00014675	-5e-05	1.92e-07	5.7948e-05	0.0002345	0.00042268	0.00064053	0.0010195	0.0016454	0.0018446	0.0021362	0.002859	0.0034662
		0.00014675	-4.5e-05	1.53e-07	4.662e-05	0.00019149	0.00034982	0.00053753	0.0008743	0.0014531	0.0016413	0.0019188	0.0026123	0.0031983
		0.00016006	-4.5e-05	1.53e-07	4.6544e-05	0.00019121	0.0003494	0.00053704	0.00087391	0.0014532	0.0016415	0.0019191	0.0026129	0.0031989
		0.00013414	-5e-05	1.92e-07	5.804e-05	0.00023483	0.00042318	0.00064112	0.00102	0.0016454	0.0018444	0.0021359	0.0028584	0.0034655
		0.00014675	-5e-05	1.92e-07	5.7948e-05	0.0002345	0.00042268	0.00064053	0.0010195	0.0016454	0.0018446	0.0021362	0.002859	0.0034662
		0.00014675	-4.5e-05	1.53e-07	4.662e-05	0.00019149	0.00034982	0.00053753	0.0008743	0.0014531	0.0016413	0.0019188	0.0026123	0.0031983
		0.00013414	-4.5e-05	1.54e-07	4.6693e-05	0.00019175	0.00035022	0.00053801	0.00087469	0.0014531	0.0016412	0.0019185	0.0026118	0.0031977
		-0.00030467	-4e-05	1.11e-07	3.4141e-05	0.00014432	0.0002706	0.00042699	0.00072271	0.0012606	0.0014397	0.0017053	0.0023731	0.0029392
		-0.00027596	-4e-05	1.12e-07	3.4392e-05	0.00014522	0.00027198	0.00042862	0.00072407	0.0012606	0.0014392	0.0017043	0.0023713	0.0029371
		-0.00027596	-4.5e-05	1.49e-07	4.5412e-05	0.00018711	0.00034311	0.00052953	0.0008674	0.0014524	0.0016425	0.0019223	0.0026195	0.0032068
		-0.00030467	-4.5e-05	1.48e-07	4.5093e-05	0.00018596	0.00034136	0.00052748	0.00086575	0.0014526	0.0016433	0.0019239	0.0026222	0.00321
		-0.00024789	-4e-05	1.13e-07	3.4634e-05	0.0001461	0.00027331	0.00043019	0.00072536	0.0012605	0.0014387	0.0017033	0.0023694	0.0029349
		-0.00027596	-4e-05	1.12e-07	3.4392e-05	0.00014522	0.00027198	0.00042862	0.00072407	0.0012606	0.0014392	0.0017043	0.0023713	0.0029371
		-0.00027596	-4.5e-05	1.49e-07	4.5412e-05	0.00018711	0.00034311	0.00052953	0.0008674	0.0014524	0.0016425	0.0019223	0.0026195	0.0032068
		-0.00024789	-4.5e-05	1.5e-07	4.5714e-05	0.0001882	0.00034476	0.00053145	0.00086889	0.001452	0.0016415	0.0019207	0.0026167	0.0032035
		-0.00030467	-5e-05	1.85e-07	5.6045e-05	0.00022761	0.00041211	0.00062797	0.0010088	0.0016447	0.001847	0.0021425	0.0028712	0.0034808
		-0.00027596	-5e-05	1.87e-07	5.6433e-05	0.00022901	0.00041424	0.00063044	0.0010107	0.0016442	0.0018458	0.0021404	0.0028677	0.0034766
		-0.00027596	-4.5e-05	1.49e-07	4.5412e-05	0.00018711	0.00034311	0.00052953	0.0008674	0.0014524	0.0016425	0.0019223	0.0026195	0.0032068
		-0.00030467	-4.5e-05	1.48e-07	4.5093e-05	0.00018596	0.00034136	0.00052748	0.00086575	0.0014526	0.0016433	0.0019239	0.0026222	0.00321
		-0.00024789	-5e-05	1.88e-07	5.6795e-05	0.00023031	0.00041621	0.00063271	0.0010124	0.0016435	0.0018444	0.0021381	0.0028639	0.0034722
		-0.00027596	-5e-05	1.87e-07	5.6433e-05	0.00022901	0.00041424	0.00063044	0.0010107	0.0016442	0.0018458	0.0021404	0.0028677	0.0034766
		-0.00027596	-4.5e-05	1.49e-07	4.5412e-05	0.00018711	0.00034311	0.00052953	0.0008674	0.0014524	0.0016425	0.0019223	0.0026195	0.0032068
		-0.00024789	-4.5e-05	1.5e-07	4.5714e-05	0.0001882	0.00034476	0.00053145	0.00086889	0.001452	0.0016415	0.0019207	0.0026167	0.0032035
		1.025e-05	-4e-05	1.16e-07	3.5635e-05	0.00014972	0.00027886	0.00043679	0.00073097	0.0012609	0.0014375	0.0017001	0.0023633	0.0029277
		-6.639e-06	-4e-05	1.16e-07	3.5646e-05	0.00014976	0.00027893	0.00043686	0.00073104	0.0012609	0.0014375	0.0017001	0.0023633	0.0029277
		-6.639e-06	-4.5e-05	1.55e-07	4.7098e-05	0.00019322	0.00035248	0.00054069	0.00087697	0.0014533	0.0016407	0.0019173	0.0026094	0.0031949
		1.025e-05	-4.5e-05	1.55e-07	4.7071e-05	0.00019312	0.00035231	0.00054047	0.00087671	0.0014531	0.0016405	0.001917	0.0026092	0.0031946
		-6.639e-06	-5e-05	1.94e-07	5.855e-05	0.00023668	0.00042603	0.00064451	0.0010229	0.0016457	0.0018439	0.0021344	0.0028555	0.0034621
		1.025e-05	-5e-05	1.94e-07	5.8506e-05	0.00023652	0.00042576	0.00064415	0.0010225	0.0016452	0.0018434	0.002134	0.002855	0.0034615
		1.025e-05	-4.5e-05	1.55e-07	4.7071e-05	0.00019312	0.00035231	0.00054047	0.00087671	0.0014531	0.0016405	0.001917	0.0026092	0.0031946
		-6.639e-06	-4.5e-05	1.55e-07	4.7098e-05	0.00019322	0.00035248	0.00054069	0.00087697	0.0014533	0.0016407	0.0019173	0.0026094	0.0031949
		-6.8992e-05	-4e-05	1.16e-07	3.5603e-05	0.00014961	0.0002787	0.00043664	0.000731	0.0012614	0.0014382	0.0017009	0.0023644	0.0029289
		-3.687e-05	-4e-05	1.16e-07	3.5628e-05	0.0001497	0.00027883	0.00043677	0.00073104	0.0012612	0.0014378	0.0017005	0.0023639	0.0029283
		-3.687e-05	-4.5e-05	1.55e-07	4.709e-05	0.0001932	0.00035246	0.00054072	0.00087719	0.0014539	0.0016415	0.0019182	0.0026105	0.0031961
		-6.8992e-05	-4.5e-05	1.55e-07	4.7098e-05	0.00019323	0.00035255	0.00054091	0.00087767	0.001455	0.0016426	0.0019195	0.0026122	0.0031979
		-6.639e-06	-4e-05	1.16e-07	3.5646e-05	0.00014976	0.00027893	0.00043686	0.00073104	0.0012609	0.0014375	0.0017001	0.0023633	0.0029277
		-3.687e-05	-4e-05	1.16e-07	3.5628e-05	0.0001497	0.00027883	0.00043677	0.00073104	0.0012612	0.0014378	0.0017005	0.0023639	0.0029283
		-3.687e-05	-4.5e-05	1.55e-07	4.709e-05	0.0001932	0.00035246	0.00054072	0.00087719	0.0014539	0.0016415	0.0019182	0.0026105	0.0031961
		-6.639e-06	-4.5e-05	1.55e-07	4.7098e-05	0.00019322	0.00035248	0.00054069	0.00087697	0.0014533	0.0016407	0.0019173	0.0026094	0.0031949
		-6.8992e-05	-5e-05	1.94e-07	5.8592e-05	0.00023686	0.0004264	0.00064519	0.0010243	0.0016485	0.0018471	0.0021381	0.0028599	0.0034669
		-3.687e-05	-5e-05	1.94e-07	5.8552e-05	0.0002367	0.00042608	0.00064466	0.0010233	0.0016467	0.0018451	0.0021358	0.0028572	0.0034639
		-3.687e-05	-4.5e-05	1.55e-07	4.709e-05	0.0001932	0.00035246	0.00054072	0.00087719	0.0014539	0.0016415	0.0019182	0.0026105	0.0031961
		-6.8992e-05	-4.5e-05	1.55e-07	4.7098e-05	0.00019323	0.00035255	0.00054091	0.00087767	0.001455	0.0016426	0.0019195	0.0026122	0.0031979
		-6.639e-06	-5e-05	1.94e-07	5.855e-05	0.00023668	0.00042603	0.00064451	0.0010229	0.0016457	0.0018439	0.0021344	0.0028555	0.0034621
		-3.687e-05	-5e-05	1.94e-07	5.8552e-05	0.0002367	0.00042608	0.00064466	0.0010233	0.0016467	0.0018451	0.0021358	0.0028572	0.0034639
		-3.687e-05	-4.5e-05	1.55e-07	4.709e-05	0.0001932	0.00035246	0.00054072	0.00087719	0.0014539	0.0016415	0.0019182	0.0026105	0.0031961
		-6.639e-06	-4.5e-05	1.55e-07	4.7098e-05	0.00019322	0.00035248	0.00054069	0.00087697	0.0014533	0.0016407	0.0019173	0.0026094	0.0031949
		-0.00018932	-4e-05	1.14e-07	3.499e-05	0.00014738	0.00027525	0.00043243	0.00072702	0.0012598	0.0014373	0.001701	0.0023658	0.0029308
		-0.00020107	-4e-05	1.14e-07	3.4904e-05	0.00014707	0.00027476	0.00043183	0.00072641	0.0012595	0.0014371	0.0017009	0.0023659	0.0029308
		-0.00020107	-4.5e-05	1.51e-07	4.6029e-05	0.00018932	0.0003464	0.00053321	0.0008697	0.0014499	0.0016386	0.0019166	0.0026109	0.003197
		-0.00018932	-4.5e-05	1.52e-07	4.621e-05	0.00018999	0.00034748	0.00053463	0.00087137	0.0014515	0.0016401	0.0019181	0.0026123	0.0031985
[truncated: 8,404 more rows]

## Sheet: Figure 2d
Figure 2d
		ΔP	ε
		Pa	%
			x=0	x=0.75	x=1	x=1.25	x=1.3	x=1.35
		0	-1.936e-05	-1.413e-05	-1.006e-05	-4.82e-06	-3.64e-06	-2.41e-06
		50	-0.0014414	-0.0010493	-0.00074477	-0.00035286	-0.00026402	-0.00017192
		100	-0.002845	-0.0020668	-0.0014623	-0.00068452	-0.00050821	-0.00032542
		150	-0.0042282	-0.0030655	-0.0021623	-0.001	-0.00073653	-0.00046336
		200	-0.0055894	-0.0040446	-0.0028443	-0.0012996	-9.49e-06	-0.00058625
		500	-0.013219	-0.0094758	-0.0065555	-0.0027849	-0.0019283	-0.0010395
		800	-0.019777	-0.014092	-0.009623	-0.003815	-0.0024903	-0.0011137
		1000	-0.023522	-0.016722	-0.011342	-0.0043098	-0.0027001	-0.0010252
		1500	-0.030946	-0.021987	-0.014735	-0.0050819	-0.002848	-0.00051487
		2000	-0.03601	-0.025681	-0.017116	-0.0054817	-0.0027551	0.0001052
		2500	-0.039405	-0.028285	-0.018819	-0.0056776	-0.0025574	0.00073061
		3000	-0.041605	-0.030105	-0.020041	-0.0057558	-0.0023194	0.001318
		4000	-0.043662	-0.032182	-0.021522	-0.0056905	-0.0017835	0.0023881
		5000	-0.043764	-0.032848	-0.022106	-0.0054524	-0.0012432	0.0032876
		7000	-0.041032	-0.031897	-0.021703	-0.0045132	2.747e-05	0.0049875
		10000	-0.033758	-0.02755	-0.018837	-0.0021815	0.0024898	0.0076928
		12000	-0.028084	-0.023665	-0.016042	-0.0001329	0.004499	0.0097201
		15000	-0.019135	-0.017066	-0.011024	0.0035263	0.0080015	0.013132
		20000	-0.0041073	-0.0050211	-0.0013422	0.010769	0.014858	0.019674
		25000	0.01071	0.0074742	0.0092516	0.019088	0.022745	0.027166
		30000	0.025009	0.020109	0.02029	0.028034	0.031257	0.035261
		35000	0.038931	0.032705	0.03156	0.037403	0.040207	0.043797
		40000	0.052431	0.04518	0.042914	0.047054	0.049463	0.052652
		50000	0.078386	0.069693	0.0656	0.066828	0.068514	0.070953

## Sheet: Figure 2e
Figure 2e
		Time	ΔG/G0	ΔG/G0	ΔG/G0
		s	%	%	%
			ΔP=12.8 Pa	ΔP=6.4 Pa	ΔP=3.2 Pa
		3.5	-0.00353	-0.0018	-0.0008652
		9.5	-0.00529	0.0001496	-0.00257
		15.5	-0.00704	-0.00116	-0.0004636
		21.5	-0.00439	-0.00123	0.00183
		27.5	-0.00211	-0.00116	-0.00148
		33.5	-0.00181	0.0002618	-0.00745
		39.5	0.00121	-0.0009725	-0.00834
		45.5	0.00443	-0.0001496	-0.00772
		51.5	0.08135	0.02282	0.02342
		57.5	0.1655	0.0601	0.03536
		63.5	0.15967	0.05951	0.03286
		69.5	0.15533	0.06093	0.03415
		75.5	0.1575	0.05816	0.03341
		81.5	0.1585	0.05996	0.03264
		87.5	0.16017	0.0616	0.0322
		93.5	0.16067	0.06605	0.03468
		99.5	0.16533	0.05973	0.02692
		105.5	0.01487	-0.00227	-0.00486
		111.5	-0.00471	-0.00166	0.00211
		117.5	-0.00396	-0.0002207	0.00127
		123.5	-0.00422	0.0011	-0.00104
		129.5	-0.0007097	0.0007817	0.0007343
		135.5	0.00176	-0.000288	-0.0058
		141.5	0.00291	-0.00252	-0.00593
		147.5	0.0007471	-0.00276	-0.00607
		153.5	0.12476	0.04984	0.03076
		159.5	0.15783	0.0659	0.03014
		165.5	0.15483	0.06135	0.03248
		171.5	0.15517	0.05905	0.03092
		177.5	0.15317	0.0594	0.03229
		183.5	0.153	0.0593	0.03241
		189.5	0.15017	0.06104	0.03639
		195.5	0.15067	0.06389	0.03922
		201.5	0.1053	0.03339	0.02
		207.5	-0.01065	-0.0016	0.00229
		213.5	-0.00209	-5.61e-05	-0.0006011
		219.5	0.00235	0.00183	-0.0009888
		225.5	0.00261	0.00136	-0.00272
		231.5	0.00386	0.0003254	-0.00307
		237.5	0.00302	0.00101	-0.00148
		243.5	0.00226	-0.00125	-0.00303
		249.5	0.017	0.00523	0.01008
		255.5	0.14633	0.06143	0.04241
		261.5	0.14433	0.0614	0.03957
		267.5	0.14383	0.06086	0.0398
		273.5	0.1445	0.05938	0.03969
		279.5	0.14417	0.06171	0.03883
		285.5	0.1425	0.06363	0.03528
		291.5	0.14217	0.06181	0.03569
		297.5	0.143	0.06078	0.03502
		303.5	0.04075	0.01417	-0.0007626
		309.5	-0.00586	-0.00165	-0.0008748
		315.5	-0.0002615	-0.0008602	-0.000426
		321.5	0.00112	0.00168	0.0008456
		327.5	0.00303	0.00232	0.0035
		333.5	0.00474	0.0018	0.0038
		339.5	0.00441	0.0018	0.00511
		345.5	0.00146	0.00299	0.00466
		351.5	0.05383	0.01859	0.03364
		357.5	0.14933	0.06403	0.0368
		363.5	0.14317	0.06321	0.03515
		369.5	0.13917	0.06097	0.03598
		375.5	0.139	0.06485	0.03497
		381.5	0.1405	0.06706	0.03426
		387.5	0.13883	0.06504	0.03788
		393.5	0.13917	0.06201	0.03953
		399.5	0.13221	0.05715	0.02244
		405.5	-0.00198	0.00819	-0.0003366
		411.5	-0.00344	-0.00303	0.00127
		417.5	-0.0002615	-0.0002618	0.00176
		423.5	0.0007097	0.0002992	0.00273
		429.5	0.00131	0.0003366	0.00295
		435.5	0.00105	-0.00187	0.000374
		441.5	-0.0004482	0.0001496	-0.00112
		447.5	0.00134	0.0001496	-0.0004114
		451	-0.0004482	0	0.0006732

## Sheet: Figure 2f
Figure 2f
				Inset
		ΔP	RMS error of ΔG/G0	Time	ΔG/G0
		Pa	%	s	%
		0	0.00414	0.005	0.00201
		2.33497	0.00389	0.01	-0.00244
		3.78324	0.00371	0.015	-0.00203
		6.29268	0.00345	0.02	0.00345
		8.0462	0.00352	0.025	0.000368696
		11.5328	0.00411	0.03	-0.00447
		14	0.00381	0.035	0.00507
		16.0669	0.00413	0.04	0.00385
		18.728	0.00385	0.045	0.00121
		24.1717	0.00355	0.05	0.000285394
		28.3766	0.00411	0.055	0.00301
		32.1664	0.00436	0.06	0.00127
		35.3648	0.00394	0.065	0.00203
		38.9895	0.00349	0.07	-0.00466
		40.2378	0.00342	0.075	-0.0021
		46.2659	0.00326	0.08	0.00368
		51.0525	0.00363	0.085	-0.00275
		55.4282	0.00322	0.09	-0.00193
		58.5845	0.0038	0.095	0.00479
				0.1	0.00331
				0.105	-0.00299
				0.11	0.0046
				0.115	-0.00267
				0.12	-0.00208
				0.125	0.0022
				0.13	0.00424
				0.135	0.0039
				0.14	0.00112
				0.145	0.00177
				0.15	0.00536
				0.155	0.00472
				0.16	-0.00172
				0.165	-0.0049
				0.17	0.00539
				0.175	-0.00345
				0.18	0.00536
				0.185	0.00304
				0.19	0.00287
				0.195	-0.00348
				0.2	-0.000846534
				0.205	-0.00347
				0.21	-0.000102738
				0.215	0.00511
				0.22	0.00268
				0.225	-0.0016
				0.23	-0.000748103
				0.235	0.000429567
				0.24	-0.00456
				0.245	-0.0013
				0.25	0.00455
				0.255	0.00219
				0.26	-0.00103
				0.265	0.000965032
				0.27	-0.0053
				0.275	0.00507
				0.28	0.00235
				0.285	0.000478087
				0.29	0.000564
				0.295	0.000909816
				0.3	-0.000839955
				0.305	-0.00393
				0.31	-0.00336
				0.315	-0.00114
				0.32	0.00397
				0.325	0.000783538
				0.33	0.00183
				0.335	0.00327
				0.34	0.000441142
				0.345	-0.000633696
				0.35	0.00536
				0.355	-0.00226
				0.36	0.00433
				0.365	-0.00337
				0.37	-0.00546
				0.375	-0.00162
				0.38	-0.00137
				0.385	0.00466
				0.39	-0.00363
				0.395	0.00521
				0.4	0.00274
				0.405	0.0043
				0.41	-0.00141
				0.415	0.00395
				0.42	-0.00076748
				0.425	-0.000257207
				0.43	-0.00474
				0.435	-0.00244
				0.44	0.00238
				0.445	0.00364
				0.45	0.00464
				0.455	0.00162
				0.46	-0.000301297
				0.465	-0.0048
				0.47	-0.00172
				0.475	0.00289
				0.48	-0.00492
				0.485	0.00248
				0.49	-0.00293
				0.495	-0.00439
				0.5	-0.00313
				0.505	0.00459
				0.51	-0.000273775
				0.515	0.0015
				0.52	0.000348633
				0.525	0.0024
				0.53	0.002
				0.535	-0.00111
				0.54	-0.00489
				0.545	0.00262
				0.55	0.00474
				0.555	0.00283
				0.56	-0.00393
				0.565	-0.00396
				0.57	0.00151
				0.575	-0.00296
				0.58	-0.000796324
				0.585	0.00532
				0.59	0.00186
				0.595	0.00161
				0.6	0.00326
				0.605	0.000844922
				0.61	0.00542
				0.615	0.0041
				0.62	0.0048
				0.625	-0.00393
				0.63	-0.00372
				0.635	-0.000125767
				0.64	-0.00529
				0.645	-0.00237
				0.65	-0.00446
				0.655	-0.0053
				0.66	0.00314
				0.665	-0.00445
				0.67	-0.00212
				0.675	0.0048
				0.68	0.00475
				0.685	0.00387
				0.69	-0.00162
				0.695	0.00316
				0.7	-0.00192
				0.705	0.000450661
				0.71	0.00261
				0.715	0.000763434
				0.72	0.00542
				0.725	-0.00381
				0.73	-0.000591015
				0.735	0.00249
				0.74	0.000791275
				0.745	0.00275
				0.75	-0.00474
				0.755	0.0044
				0.76	-0.00217
				0.765	0.00291
				0.77	0.00223
				0.775	-0.00136
				0.78	-0.00298
				0.785	-0.000956861
				0.79	-0.00468
				0.795	0.00523
				0.8	0.000754687
				0.805	0.00408
				0.81	0.00512
				0.815	-0.00488
				0.82	0.00218
				0.825	-0.00164
				0.83	0.00472
				0.835	0.00541
				0.84	-1.71358e-05
				0.845	0.00277
				0.85	0.00393
				0.855	-0.0023
				0.86	-0.00286
				0.865	-0.00544
				0.87	-0.00409
				0.875	-0.000654697
				0.88	-0.00401
				0.885	0.00185
				0.89	0.00159
				0.895	-0.00471
				0.9	0.000772127
				0.905	0.00378
				0.91	-0.00414
				0.915	-0.00523
				0.92	0.00537
				0.925	-0.00536
				0.93	-0.000164227
				0.935	-0.00446
				0.94	-0.00405
				0.945	0.000107694
				0.95	-4.48043e-05
				0.955	-0.00525
				0.96	-0.00443
				0.965	0.00544
				0.97	-0.00368
				0.975	-0.00219
				0.98	-0.000840328
				0.985	-4.72639e-05
				0.99	-0.00515
				0.995	-0.000411751
				1	-0.00312
				1.005	-0.00138
				1.01	-3.22819e-05
				1.015	0.00445
				1.02	0.00275
				1.025	0.000155907
				1.03	0.000612492
				1.035	0.00363
				1.04	0.00475
				1.045	0.00185
				1.05	-0.00345
				1.055	0.00312
				1.06	-0.00378
				1.065	-0.00182
				1.07	0.00378
				1.075	0.00339
				1.08	0.00456
				1.085	-0.00299
				1.09	0.00276
				1.095	-0.00189
				1.1	0.00193
				1.105	-0.00152
				1.11	0.00264
				1.115	0.00286
				1.12	0.0047
				1.125	-0.000696319
				1.13	-0.00384
				1.135	0.00286
				1.14	-0.00472
				1.145	0.000678604
				1.15	-0.00347
				1.155	-0.000321138
				1.16	-0.003
				1.165	-0.000716641
				1.17	0.00298
				1.175	-0.00243
				1.18	-0.000871364
				1.185	-0.00113
				1.19	0.00491
				1.195	-0.00316
				1.2	-0.00441
				1.205	-0.0042
				1.21	0.00361
				1.215	0.0048
				1.22	0.00474
				1.225	-0.00405
				1.23	-0.00236
				1.235	0.00477
				1.24	-0.00444
				1.245	-0.00291
				1.25	-0.00286
				1.255	0.00106
				1.26	0.00464
				1.265	0.00357
				1.27	-0.000421201
				1.275	-0.0042
				1.28	-0.00445
				1.285	0.0042
				1.29	0.00358
				1.295	-0.00373
				1.3	0.00395
				1.305	0.0032
				1.31	-0.0049
				1.315	-0.00229
				1.32	-0.00429
				1.325	0.00542
				1.33	-0.000341714
				1.335	-0.00525
				1.34	-0.00412
				1.345	0.00157
				1.35	-0.00433
				1.355	0.00452
				1.36	-0.00522
				1.365	0.00349
				1.37	-0.00234
				1.375	0.00413
				1.38	9.52277e-05
				1.385	0.000366918
				1.39	-0.000394637
				1.395	0.00538
				1.4	-0.00314
				1.405	0.00242
				1.41	-0.000214286
				1.415	0.00286
				1.42	-0.00322
				1.425	1.65134e-05
				1.43	0.00364
				1.435	-0.00267
				1.44	0.0029
				1.445	-0.0027
				1.45	-0.000906242
				1.455	-0.00368
				1.46	0.00233
				1.465	-0.00087801
				1.47	0.00149
				1.475	-0.00446
				1.48	0.00199
				1.485	-0.00181
				1.49	0.00156
				1.495	-0.00038826
				1.5	0.00431
				1.505	-0.00503
				1.51	-0.00393
				1.515	0.000227878
				1.52	0.005
				1.525	-0.00324
				1.53	0.00453
				1.535	-0.00418
				1.54	0.00182
				1.545	-0.00196
				1.55	-0.00488
				1.555	0.00185
				1.56	0.00388
				1.565	-0.00422
				1.57	0.00454
				1.575	-0.00299
				1.58	-0.000898077
				1.585	0.00189
				1.59	0.0054
				1.595	0.00544
				1.6	-0.000567905
				1.605	0.00166
				1.61	-0.00368
				1.615	-0.00105
				1.62	0.00389
				1.625	0.00251
				1.63	-0.00344
				1.635	0.00323
				1.64	0.00124
				1.645	-0.00528
				1.65	0.00144
				1.655	-0.00309
				1.66	-0.000731471
				1.665	0.00144
				1.67	0.00493
				1.675	-0.00252
				1.68	-0.00232
				1.685	-0.00302
				1.69	0.0051
				1.695	-0.000447337
				1.7	-0.00211
				1.705	0.00475
				1.71	-0.00283
				1.715	-0.00057628
				1.72	-0.0023
				1.725	-0.00547
				1.73	0.000111584
				1.735	0.00172
				1.74	0.00213
				1.745	-0.00382
				1.75	0.000280729
				1.755	0.00423
				1.76	-0.00126
				1.765	0.00496
				1.77	-0.0028
				1.775	0.00107
				1.78	-0.00142
				1.785	0.00206
				1.79	-0.00165
				1.795	0.00521
				1.8	0.00426
				1.805	0.00546
				1.81	-0.00383
				1.815	0.00132
				1.82	-0.00482
				1.825	-0.000709185
				1.83	0.00543
				1.835	-0.00352
				1.84	0.00249
				1.845	-0.00257
				1.85	0.000917362
				1.855	-0.00449
				1.86	-0.000910551
				1.865	-0.00107
				1.87	0.00333
				1.875	0.00128
				1.88	0.0024
				1.885	0.00271
				1.89	-0.000264341
				1.895	-0.00375
				1.9	0.00474
				1.905	0.00546
				1.91	0.000928417
				1.915	0.00464
				1.92	-0.00315
				1.925	0.000522875
				1.93	-0.00136
				1.935	0.00127
				1.94	0.00238
				1.945	0.000982451
				1.95	-0.00492
				1.955	-0.00504
				1.96	0.00259
				1.965	-0.00479
				1.97	0.0052
				1.975	0.00168
				1.98	0.00367
				1.985	-0.00067835
				1.99	-0.00149
				1.995	-0.00496
				2	-0.000676364
				2.005	0.00152
				2.01	-0.00224
				2.015	0.00516
				2.02	0.000495411
				2.025	-0.00302
				2.03	0.00544
				2.035	-0.00205
				2.04	-0.00355
				2.045	-0.00384
				2.05	-0.00115
				2.055	-0.00441
				2.06	-0.00229
				2.065	-0.00541
				2.07	0.000880081
				2.075	0.00207
				2.08	-0.000980786
				2.085	0.00533
				2.09	-0.00205
				2.095	-0.00186
				2.1	0.00126
				2.105	0.00164
				2.11	-0.000648989
				2.115	0.00101
				2.12	0.00167
				2.125	-0.00477
				2.13	-0.00143
				2.135	0.00194
				2.14	-0.00353
				2.145	0.00109
				2.15	-0.00205
				2.155	0.00171
				2.16	0.00217
				2.165	0.00096833
				2.17	0.00543
				2.175	0.00197
				2.18	-0.00121
				2.185	-0.00118
				2.19	-0.00096932
				2.195	0.00425
				2.2	0.0038
				2.205	-0.00228
				2.21	0.00489
				2.215	0.00307
				2.22	-0.00396
				2.225	-0.00457
				2.23	0.00277
				2.235	0.0035
				2.24	-0.000396158
				2.245	0.00254
				2.25	-0.0014
				2.255	-0.00536
				2.26	0.00412
				2.265	0.00519
				2.27	5.179e-05
				2.275	0.00168
				2.28	-0.000123308
				2.285	0.00347
				2.29	-0.00141
				2.295	-0.00471
				2.3	-0.00345
				2.305	0.00478
				2.31	-0.00321
				2.315	0.00317
				2.32	0.0043
				2.325	0.004
				2.33	0.00546
				2.335	0.00343
				2.34	0.00442
				2.345	-0.00456
				2.35	0.000315744
				2.355	0.00192
				2.36	0.00258
				2.365	-0.00111
				2.37	0.00306
				2.375	-0.00386
				2.38	0.00367
				2.385	0.000224608
				2.39	0.000686073
				2.395	0.00145
				2.4	0.00512
				2.405	6.69601e-05
				2.41	0.00251
				2.415	-0.00186
				2.42	0.000452826
				2.425	0.004
				2.43	-0.00185
				2.435	-0.00152
				2.44	-0.00179
				2.445	-0.00217
				2.45	0.00507
				2.455	0.00202
				2.46	0.00378
				2.465	0.00238
				2.47	-0.00526
				2.475	-0.00231
				2.48	0.000601026
				2.485	-0.000236037
				2.49	-0.00116
				2.495	0.000452861
				2.5	0.003
				2.505	-0.00371
				2.51	-0.00549
				2.515	-0.00508
				2.52	7.3277e-05
				2.525	0.00373
				2.53	0.000232027
				2.535	0.00321
				2.54	-0.000221954
				2.545	-0.00302
				2.55	-0.00319
				2.555	-0.00365
				2.56	-0.00273
				2.565	-0.000445525
				2.57	-0.00295
				2.575	-0.00227
				2.58	5.9979e-05
				2.585	-0.00512
				2.59	0.00248
				2.595	0.00446
				2.6	-0.00302
				2.605	0.00386
				2.61	-0.00166
				2.615	0.00215
				2.62	-0.00453
				2.625	-0.00467
				2.63	-7.99896e-05
				2.635	-0.00342
				2.64	-0.000962848
				2.645	-0.00384
				2.65	0.00546
				2.655	0.0039
				2.66	-0.000949419
				2.665	-0.00287
				2.67	0.00156
				2.675	-0.00178
				2.68	-0.00217
				2.685	-0.00261
				2.69	0.00201
				2.695	-0.000807018
				2.7	0.00153
				2.705	-0.00105
				2.71	-0.00305
				2.715	0.00136
				2.72	0.00256
				2.725	0.00508
				2.73	0.00181
				2.735	0.00523
				2.74	-0.000299642
				2.745	-0.00399
				2.75	0.00255
				2.755	-0.000295503
				2.76	0.00512
				2.765	0.00177
				2.77	0.00423
				2.775	-0.00118
				2.78	0.00481
				2.785	-0.000381559
				2.79	0.000334565
				2.795	-0.00372
				2.8	-0.00526
				2.805	-0.00486
				2.81	-0.00167
				2.815	-0.000857362
				2.82	-0.00335
				2.825	-0.00281
				2.83	-0.00155
				2.835	0.00438
				2.84	0.00399
				2.845	-0.00266
				2.85	-0.00139
				2.855	0.00409
				2.86	0.00406
				2.865	-0.00077526
				2.87	-0.000984051
				2.875	0.00326
				2.88	0.00192
				2.885	1.92726e-05
				2.89	-0.00303
				2.895	0.00511
				2.9	-0.000106896
				2.905	0.00201
				2.91	-0.00246
				2.915	0.00453
				2.92	0.00252
				2.925	0.00253
				2.93	0.00241
				2.935	-0.00515
				2.94	-0.000241373
				2.945	0.00231
				2.95	0.00548
				2.955	-0.00444
				2.96	-0.00111
				2.965	-0.00119
				2.97	0.00128
				2.975	0.00132
				2.98	0.00485
				2.985	-0.00171
				2.99	0.000786969
				2.995	-0.00522
				3	-0.00144
				3.005	-0.000809846
				3.01	0.00127
				3.015	0.000881661
				3.02	0.00203
				3.025	0.00482
				3.03	-0.0041
				3.035	-0.00511
				3.04	-0.00304
				3.045	0.00166
				3.05	-0.0054
				3.055	-0.00531
				3.06	0.00522
				3.065	-0.00316
				3.07	0.00282
				3.075	0.00244
				3.08	-0.0024
				3.085	0.00549
				3.09	-0.0018
				3.095	0.000114313
				3.1	-0.00118
				3.105	0.00127
				3.11	0.00379
				3.115	0.000714704
				3.12	-0.000420146
				3.125	-0.00221
				3.13	0.000328214
				3.135	0.00143
				3.14	-0.000874032
				3.145	-0.00434
				3.15	0.00119
				3.155	0.00256
				3.16	-0.000788387
				3.165	0.00525
				3.17	0.00157
				3.175	0.00285
				3.18	-0.00196
				3.185	-0.00124
				3.19	-0.00377
				3.195	0.0046
				3.2	0.00212
				3.205	0.00534
				3.21	0.00352
				3.215	-0.00316
				3.22	0.00353
				3.225	0.00438
				3.23	0.00206
				3.235	-0.00527
				3.24	-0.00306
				3.245	0.000355838
				3.25	-0.00539
				3.255	0.00442
				3.26	0.0054
				3.265	0.00368
				3.27	-0.00398
				3.275	0.00448
				3.28	-0.00142
				3.285	0.00166
				3.29	-0.00318
				3.295	0.000464759
				3.3	0.00241
				3.305	-0.000537389
				3.31	0.00366
				3.315	-0.00477
				3.32	0.00389
				3.325	0.00303
				3.33	-0.00291
				3.335	-0.00244
				3.34	0.00171
				3.345	0.000692113
				3.35	0.000491692
				3.355	-0.000616306
				3.36	-0.00332
				3.365	0.00489
				3.37	-0.00381
				3.375	-0.00375
				3.38	-0.00453
				3.385	-0.000764769
				3.39	-1.4028e-05
				3.395	-0.00469
				3.4	0.00165
				3.405	-0.00121
				3.41	-0.00107
				3.415	0.00464
				3.42	-0.00369
				3.425	0.0051
				3.43	-0.00353
				3.435	0.00276
				3.44	0.000412396
				3.445	0.0049
				3.45	0.000355218
				3.455	-0.00385
				3.46	-0.000518366
				3.465	-0.00291
				3.47	-0.00177
				3.475	0.00503
				3.48	0.00115
				3.485	-0.00185
				3.49	0.00412
				3.495	0.00335
				3.5	0.00518
				3.505	0.00321
				3.51	-0.000924453
				3.515	-0.00372
				3.52	-0.00275
				3.525	0.0011
				3.53	0.00165
				3.535	-0.00146
				3.54	-0.00104
				3.545	-0.000855928
				3.55	-0.000148523
				3.555	0.000462049
				3.56	0.00539
				3.565	-0.00159
				3.57	-0.0011
				3.575	-0.00379
				3.58	-0.00307
				3.585	0.00477
				3.59	-0.0044
				3.595	0.00395
				3.6	0.000454692
				3.605	0.00136
				3.61	0.00241
				3.615	-0.000982064
				3.62	0.00547
				3.625	0.00351
				3.63	0.00324
				3.635	-0.00531
				3.64	0.000868008
				3.645	-0.000783786
				3.65	0.000614257
				3.655	-0.00441
				3.66	-0.00344
				3.665	-0.00308
				3.67	0.00145
				3.675	0.00338
				3.68	-0.00189
				3.685	-9.83813e-05
				3.69	-0.00463
				3.695	0.00468
				3.7	-0.0045
				3.705	-0.00327
				3.71	0.00301
				3.715	-0.00375
				3.72	-0.00412
				3.725	0.0045
				3.73	-0.00326
				3.735	0.0049
				3.74	0.00125
				3.745	-0.002
				3.75	0.00435
				3.755	0.00369
				3.76	-0.00282
				3.765	-0.00293
				3.77	0.00324
				3.775	-0.00257
				3.78	-0.00329
				3.785	-0.000485852
				3.79	-0.00348
				3.795	0.00222
				3.8	0.000795964
				3.805	0.00429
				3.81	-0.00379
				3.815	0.004
				3.82	-0.00268
				3.825	-0.00116
				3.83	-0.000254708
				3.835	-0.00327
				3.84	-0.00542
				3.845	-0.000780978
				3.85	0.00463
				3.855	-0.00405
				3.86	0.00294
				3.865	0.00088435
				3.87	0.00101
				3.875	-0.000630495
				3.88	0.00518
				3.885	0.00482
				3.89	-0.00191
				3.895	0.00509
				3.9	0.000557928
				3.905	0.00401
				3.91	-0.00272
				3.915	0.000884579
				3.92	-0.0013
				3.925	-0.00186
				3.93	0.00272
				3.935	-0.00269
				3.94	-0.00419
				3.945	-1.82032e-05
				3.95	-0.0012
				3.955	0.00461
				3.96	0.00316
				3.965	0.000429954
				3.97	0.00463
				3.975	-0.00199
				3.98	0.00177
				3.985	0.0032
				3.99	-0.00247
				3.995	-0.00476
				4	-0.000435201
				4.005	0.00206
				4.01	0.00493
				4.015	-0.00361
				4.02	-0.00317
				4.025	0.00117
				4.03	7.06256e-05
				4.035	0.000868318
				4.04	-0.0034
				4.045	-0.00296
				4.05	-0.00295
				4.055	-0.000783581
				4.06	0.00382
				4.065	0.00486
				4.07	0.00103
				4.075	-0.00533
				4.08	-0.00279
				4.085	0.00497
				4.09	-0.00115
				4.095	-0.00392
				4.1	0.00296
				4.105	0.00155
				4.11	-0.00485
				4.115	0.00371
				4.12	0.000642769
				4.125	0.000760521
				4.13	0.00428
				4.135	0.0038
				4.14	0.00173
				4.145	-0.005
				4.15	0.00148
				4.155	0.00069812
				4.16	-0.00376
				4.165	0.00532
				4.17	-0.00438
				4.175	-0.00129
				4.18	0.00193
				4.185	0.000973859
				4.19	0.00441
				4.195	0.00449
				4.2	-0.00315
				4.205	-0.000777486
				4.21	-0.000257207
				4.215	0.000611475
				4.22	-0.00258
				4.225	-0.0018
				4.23	-0.00223
				4.235	0.00439
				4.24	-0.00442
				4.245	-0.00316
				4.25	0.00177
				4.255	0.000807786
				4.26	-0.00305
				4.265	-0.00153
				4.27	-0.00214
				4.275	-0.00158
				4.28	0.00497
				4.285	-0.00487
				4.29	-0.00487
				4.295	0.00482
				4.3	0.000994156
				4.305	-0.00316
				4.31	-0.00333
				4.315	0.00455
				4.32	0.0023
				4.325	0.00489
				4.33	-0.00333
				4.335	-0.00455
				4.34	0.00549
				4.345	0.00135
				4.35	-0.00272
				4.355	-0.00412
				4.36	0.00368
				4.365	-0.00261
				4.37	0.00199
				4.375	0.000586538
				4.38	0.00353
				4.385	-0.00107
				4.39	-0.000971871
				4.395	0.0054
				4.4	0.00404
				4.405	-0.00183
				4.41	0.00523
				4.415	0.00108
				4.42	-0.00105
				4.425	-0.00156
				4.43	-0.00379
				4.435	-0.00531
				4.44	-0.00437
				4.445	-0.004
				4.45	0.00375
				4.455	0.00329
				4.46	-0.00115
				4.465	-0.00317
				4.47	-0.00502
				4.475	0.00102
				4.48	0.0036
				4.485	-0.00194
				4.49	-0.000490906
				4.495	-0.00246
				4.5	-0.000938684
				4.505	0.00348
				4.51	0.0018
				4.515	0.00143
				4.52	0.00481
				4.525	-0.00457
				4.53	0.00467
				4.535	-0.000433224
				4.54	0.00505
				4.545	0.000279178
				4.55	-0.000303249
				4.555	0.00167
				4.56	0.000116
				4.565	-0.00321
				4.57	-0.00467
				4.575	-0.00546
				4.58	-0.00255
				4.585	0.00289
				4.59	0.000837198
				4.595	0.00144
				4.6	0.00202
				4.605	0.000737297
				4.61	-0.00198
				4.615	0.000991568
				4.62	0.00294
				4.625	-0.000526222
				4.63	-0.00513
				4.635	0.00504
				4.64	-0.00175
				4.645	-0.00368
				4.65	-0.000181714
				4.655	0.00393
				4.66	-0.00484
				4.665	-0.00484
				4.67	0.00153
				4.675	0.0019
				4.68	0.00281
				4.685	-6.97571e-05
				4.69	-0.000428091
				4.695	0.000715854
				4.7	8.79646e-05
				4.705	0.00358
				4.71	0.00446
				4.715	-0.00202
				4.72	-0.00337
				4.725	0.00369
				4.73	0.00384
				4.735	0.00351
				4.74	-0.00179
				4.745	-0.00451
				4.75	-0.00308
				4.755	0.00293
				4.76	-0.00399
				4.765	0.00368
				4.77	-0.000841541
				4.775	-0.0033
				4.78	-0.00402
				4.785	-0.0048
				4.79	-0.00453
				4.795	-0.00156
				4.8	-0.00469
				4.805	-0.00337
				4.81	0.00495
				4.815	0.00196
				4.82	-0.00498
				4.825	0.00319
				4.83	0.0015
				4.835	-0.00341
				4.84	0.00356
				4.845	0.000276336
				4.85	0.00384
				4.855	-0.00502
				4.86	0.00194
				4.865	-0.00198
				4.87	-0.00521
				4.875	0.00202
				4.88	-0.00183
				4.885	0.00343
				4.89	0.000185835
				4.895	0.00293
				4.9	-0.00411
				4.905	0.00146
				4.91	0.00369
				4.915	-0.00101
				4.92	0.00158
				4.925	-0.000820093
				4.93	-0.00253
				4.935	0.00343
				4.94	-0.00126
				4.945	0.00227
				4.95	0.00439
				4.955	0.00434
				4.96	-0.000596944
				4.965	0.000753221
				4.97	0.00496
				4.975	-0.000107393
				4.98	0.00439
				4.985	0.00513
				4.99	0.00255
				4.995	0.001
				5	-0.000332938
				5.005	0.00242
				5.01	0.000490978
				5.015	-0.00232
				5.02	0.00436
				5.025	-0.00534
				5.03	0.00123
				5.035	0.00379
				5.04	-0.000868753
				5.045	0.00201
				5.05	-0.00345
				5.055	0.00419
				5.06	0.00394
				5.065	0.00467
				5.07	-0.00174
				5.075	0.000644155
				5.08	0.0044
				5.085	0.00235
				5.09	-0.00497
				5.095	0.00415
				5.1	0.00395
				5.105	-0.00541
				5.11	0.00033783
				5.115	0.000801556
				5.12	-0.00425
				5.125	0.00508
				5.13	0.00239
				5.135	0.00386
				5.14	0.00304
				5.145	-0.00192
				5.15	-0.0041
				5.155	0.00269
				5.16	0.00519
				5.165	0.00479
				5.17	0.000298841
				5.175	-0.00419
				5.18	0.00278
				5.185	0.00493
				5.19	-0.000329008
				5.195	0.00096242
				5.2	0.00159
				5.205	0.00137
				5.21	-0.00149
				5.215	0.00157
				5.22	0.00307
				5.225	-0.00435
				5.23	-0.00388
				5.235	-0.00135
				5.24	-0.005
				5.245	-0.00358
				5.25	0.00327
				5.255	0.00351
				5.26	0.000470492
				5.265	0.00427
				5.27	-0.00137
				5.275	0.00133
				5.28	-0.00104
				5.285	-0.00441
				5.29	-0.00119
				5.295	-0.00493
				5.3	0.0017
				5.305	0.00527
				5.31	-0.000304878
				5.315	0.00514
				5.32	-0.00142
				5.325	0.00426
				5.33	0.0047
				5.335	-0.00088827
				5.34	-0.00129
				5.345	-0.00158
				5.35	-0.00402
				5.355	0.000302676
				5.36	-0.00129
				5.365	0.00202
				5.37	0.000668773
				5.375	0.00366
				5.38	0.00449
				5.385	-0.00215
				5.39	-0.00182
				5.395	-0.00351
				5.4	0.00375
				5.405	0.00211
				5.41	0.00364
				5.415	0.00391
				5.42	0.00245
				5.425	-0.00416
				5.43	0.00235
				5.435	0.00489
				5.44	-0.00281
				5.445	-0.00455
				5.45	0.00482
				5.455	0.00269
				5.46	-0.00375
				5.465	0.00101
				5.47	0.00216
				5.475	0.00518
				5.48	0.000433858
				5.485	-0.00421
				5.49	-0.00353
				5.495	-0.00512
				5.5	-0.00108
				5.505	-0.00214
				5.51	-0.00473
				5.515	-0.00331
				5.52	-0.00342
				5.525	-0.00458
				5.53	-0.00367
				5.535	0.00213
				5.54	-0.00311
				5.545	-0.00443
				5.55	-0.00166
				5.555	-0.00463
				5.56	0.00457
				5.565	-0.00268
				5.57	0.00511
				5.575	-0.00203
				5.58	0.0026
				5.585	0.00424
				5.59	-0.00445
				5.595	-0.00511
				5.6	0.00242
				5.605	-0.0034
				5.61	-0.00191
				5.615	-0.00296
				5.62	0.0023
				5.625	0.00227
				5.63	0.00154
				5.635	-0.00462
				5.64	0.00492
				5.645	-0.00169
				5.65	0.00332
				5.655	-0.00213
				5.66	-0.00419
				5.665	-0.00307
				5.67	-0.00349
				5.675	-0.00538
				5.68	0.00249
				5.685	0.00268
				5.69	-0.004
				5.695	0.00255
				5.7	0.000219014
				5.705	-0.00104
				5.71	-0.00113
				5.715	0.0027
				5.72	-0.0011
				5.725	0.00019764
				5.73	0.00175
				5.735	0.00549
				5.74	-0.00419
				5.745	0.0032
				5.75	0.00078206
				5.755	0.00499
				5.76	-0.002
				5.765	0.00222
				5.77	-0.00104
				5.775	-0.00153
				5.78	0.00312
				5.785	0.00104
				5.79	0.000463734
				5.795	0.00249
				5.8	-0.00288
				5.805	0.00452
				5.81	-0.00156
				5.815	0.00359
				5.82	0.005
				5.825	0.00371
				5.83	-0.00103
				5.835	5.34488e-06
				5.84	0.00238
				5.845	-0.00511
				5.85	0.00367
				5.855	-0.00224
				5.86	-0.00175
				5.865	0.00165
				5.87	0.000416657
				5.875	-0.0019
				5.88	0.00449
				5.885	0.00083293
				5.89	-0.00311
				5.895	0.00223
				5.9	-0.00324
				5.905	0.00136
				5.91	0.00511
				5.915	-0.00386
				5.92	0.00359
				5.925	-0.00201
				5.93	0.00536
				5.935	-0.0042
				5.94	0.00203
				5.945	-0.00258
				5.95	-0.00425
				5.955	-0.00035049
				5.96	-0.00522
				5.965	0.00429
				5.97	-0.00105
				5.975	5.99935e-05
				5.98	0.000843687
				5.985	-0.00422
				5.99	-0.00214
				5.995	-0.00294
				6	-0.00534
				6.005	0.001
				6.01	-6.69091e-05
				6.015	-0.000198851
				6.02	0.00548
				6.025	0.00379
				6.03	-0.00367
				6.035	0.00198
				6.04	0.00101
				6.045	-0.0029
				6.05	-0.00238
				6.055	-0.00489
				6.06	0.0049
				6.065	0.000654308
				6.07	-0.00141
				6.075	0.00253
				6.08	0.00401
				6.085	0.000674478
				6.09	0.000151528
				6.095	-0.00227
				6.1	-0.000481898
				6.105	0.00372
				6.11	0.00516
				6.115	0.00492
				6.12	0.00513
				6.125	0.000360148
				6.13	-0.00324
				6.135	0.00163
				6.14	-0.00347
				6.145	0.00319
				6.15	-0.00429
				6.155	0.00108
				6.16	0.00397
				6.165	0.00246
				6.17	0.00181
				6.175	0.00522
				6.18	0.00435
				6.185	-0.00192
				6.19	-0.002
				6.195	-0.00272
				6.2	-0.000320404
				6.205	-0.000867747
				6.21	-0.00382
				6.215	0.00058936
				6.22	0.000774841
				6.225	0.00106
				6.23	0.00448
				6.235	-0.000757371
				6.24	0.000699157
				6.245	0.00165
				6.25	-0.00205
				6.255	-0.00272
				6.26	0.00117
				6.265	-0.00426
				6.27	0.00437
				6.275	-0.00346
				6.28	0.00311
				6.285	0.00279
				6.29	0.00271
				6.295	-0.00195
				6.3	0.000303364
				6.305	0.000678416
				6.31	0.00352
				6.315	1.04679e-05
				6.32	-0.000240834
				6.325	0.00466
				6.33	0.00398
				6.335	-0.00512
				6.34	-0.00523
				6.345	0.00474
				6.35	0.00189
				6.355	-0.00439
				6.36	0.00468
				6.365	-0.00314
				6.37	0.00251
				6.375	0.00188
				6.38	-0.00181
				6.385	-0.00279
				6.39	-0.00413
				6.395	-0.00185
				6.4	0.00159
				6.405	0.00273
				6.41	0.000922094
				6.415	-0.00383
				6.42	-0.0021
				6.425	-0.00389
				6.43	-0.00386
				6.435	0.00278
				6.44	-0.00378
				6.445	0.00183
				6.45	-0.00359
				6.455	-0.00442
				6.46	-0.00186
				6.465	-0.00213
				6.47	0.00522
				6.475	-0.00319
				6.48	-0.00257
				6.485	0.00171
				6.49	0.00407
				6.495	0.00104
				6.5	-0.000585875
				6.505	0.000459106
				6.51	-0.00152
				6.515	-0.00313
				6.52	-0.00417
				6.525	0.000248619
				6.53	-0.00388
				6.535	0.00453
				6.54	-0.00483
				6.545	0.00139
				6.55	-0.00516
				6.555	-0.00415
				6.56	-0.00194
				6.565	0.00367
				6.57	0.0016
				6.575	-0.00511
				6.58	0.00223
				6.585	-0.0017
				6.59	-0.00329
				6.595	-0.000827111
				6.6	-0.00135
				6.605	-0.00244
				6.61	0.00368
				6.615	0.00157
				6.62	-0.00196
				6.625	0.00487
				6.63	0.00163
				6.635	0.000391379
				6.64	-0.00108
				6.645	-0.000855218
				6.65	-0.00519
				6.655	0.00386
				6.66	-0.0051
				6.665	0.00166
				6.67	-0.00297
				6.675	-0.000582265
				6.68	-0.00483
				6.685	0.00276
				6.69	0.00104
				6.695	0.00503
				6.7	0.00159
				6.705	0.0035
				6.71	0.000498622
				6.715	0.00401
				6.72	-0.00378
				6.725	-0.00258
				6.73	-0.00491
				6.735	0.00208
				6.74	2.10252e-05
				6.745	0.00205
				6.75	-0.00262
				6.755	0.00438
				6.76	0.00325
				6.765	0.00217
				6.77	0.000382207
				6.775	-0.00115
				6.78	-0.00418
				6.785	-0.00537
				6.79	-0.0016
				6.795	0.00483
				6.8	0.00137
				6.805	-0.00076387
				6.81	-0.00263
				6.815	-0.00456
				6.82	-0.00458
				6.825	0.0046
				6.83	0.000767058
				6.835	0.00441
				6.84	0.00455
				6.845	-0.00157
				6.85	-0.00523
				6.855	0.00328
				6.86	0.000563245
				6.865	0.000981428
				6.87	0.000235607
				6.875	0.00404
				6.88	-0.00271
				6.885	0.00378
				6.89	-0.00184
				6.895	-0.00474
				6.9	-0.00287
				6.905	0.00245
				6.91	-0.00077899
				6.915	0.00535
				6.92	0.00409
				6.925	0.0041
				6.93	0.00249
				6.935	-0.000680121
				6.94	0.00451
				6.945	0.00338
				6.95	-0.00235
				6.955	0.00205
				6.96	-0.00521
				6.965	0.000424533
				6.97	-0.00444
				6.975	0.00189
				6.98	-0.00209
				6.985	0.00519
				6.99	0.000818021
				6.995	-0.0052
				7	-0.00172
				7.005	-0.000979796
				7.01	0.00511
				7.015	0.00119
				7.02	0.00273
				7.025	0.00475
				7.03	-0.00225
				7.035	0.00174
				7.04	-0.00245
				7.045	0.000670356
				7.05	-0.00312
				7.055	-0.00426
				7.06	-0.000458593
				7.065	-0.00233
				7.07	-0.000997493
				7.075	0.00501
				7.08	-3.68372e-06
				7.085	-0.00302
				7.09	0.00162
				7.095	-0.00407
				7.1	0.000113967
				7.105	0.00213
				7.11	-0.00383
				7.115	0.00133
				7.12	0.00537
				7.125	0.00534
				7.13	-0.00259
				7.135	0.00376
				7.14	0.00117
				7.145	-0.000455653
				7.15	-0.0038
				7.155	-0.0032
				7.16	0.00523
				7.165	0.00303
				7.17	0.00488
				7.175	0.00091675
				7.18	-0.0025
				7.185	0.00327
				7.19	0.00339
				7.195	0.00463
				7.2	-0.000864426
				7.205	0.00268
				7.21	0.00425
				7.215	-0.00154
				7.22	-0.00141
				7.225	-0.00125
				7.23	0.00541
				7.235	0.00118
				7.24	-0.000146019
				7.245	-0.00544
				7.25	-0.00364
				7.255	-0.000115446
				7.26	-3.34412e-05
				7.265	-0.00070754
				7.27	-0.00443
				7.275	-0.00516
				7.28	0.00511
				7.285	-0.00402
				7.29	-0.00503
				7.295	-0.00119
				7.3	-0.00234
				7.305	0.000741987
				7.31	-0.000102933
				7.315	-0.00315
				7.32	-0.000169311
				7.325	0.000320783
				7.33	0.00218
				7.335	0.000220998
				7.34	-0.00228
				7.345	0.000192877
				7.35	-0.00143
				7.355	0.0045
				7.36	0.00092112
				7.365	0.00326
				7.37	0.00406
				7.375	0.0016
				7.38	-0.000564618
				7.385	0.00132
				7.39	-0.00239
				7.395	-0.00182
				7.4	-0.0022
				7.405	0.00472
				7.41	0.00203
				7.415	-0.00286
				7.42	-0.00498
				7.425	-0.00283
				7.43	0.00327
				7.435	0.000463785
				7.44	0.00328
				7.445	0.0032
				7.45	0.00172
				7.455	-0.00218
				7.46	-0.00464
				7.465	0.00245
				7.47	0.00356
				7.475	0.00403
				7.48	0.0047
				7.485	0.00111
				7.49	-0.002
				7.495	-0.00351
				7.5	0.00364
				7.505	0.00489
				7.51	-0.00117
				7.515	-0.00391
				7.52	-0.00476
				7.525	0.000628108
				7.53	-0.00436
				7.535	-0.00421
				7.54	0.00357
				7.545	-0.00147
				7.55	0.000634927
				7.555	0.00381
				7.56	0.0026
				7.565	0.000791839
				7.57	0.00101
				7.575	-0.0037
				7.58	-0.00131
				7.585	0.00177
				7.59	0.00501
				7.595	-0.00525
				7.6	-0.000458651
				7.605	-0.00533
				7.61	-0.0051
				7.615	0.00166
				7.62	0.00337
				7.625	0.000784149
				7.63	-0.0015
				7.635	-0.00344
				7.64	0.0014
				7.645	-0.00286
				7.65	-0.00399
				7.655	-0.00348
				7.66	0.00273
				7.665	-0.000191345
				7.67	0.00222
				7.675	0.00521
				7.68	0.000264874
				7.685	0.00362
				7.69	0.000637219
				7.695	0.00417
				7.7	-0.00175
				7.705	0.00509
				7.71	0.00278
				7.715	-0.000963192
				7.72	-0.00387
				7.725	-0.00145
				7.73	-0.00259
				7.735	-0.00468
				7.74	0.00129
				7.745	-0.00118
				7.75	-0.00313
				7.755	-0.0045
				7.76	0.00126
				7.765	-0.000222411
				7.77	-0.00195
				7.775	-0.00394
				7.78	0.00479
				7.785	-0.00369
				7.79	0.000244684
				7.795	0.00424
				7.8	-0.000995153
				7.805	0.00123
				7.81	-0.0005808
				7.815	0.00517
				7.82	0.00386
				7.825	-0.00235
				7.83	0.00331
				7.835	0.00461
				7.84	0.00226
				7.845	-0.000881902
				7.85	0.00289
				7.855	0.00338
				7.86	0.000963951
				7.865	0.00469
				7.87	-0.00276
				7.875	-0.00442
				7.88	-0.00478
				7.885	-0.00393
				7.89	-0.00302
				7.895	-0.00221
				7.9	-0.00309
				7.905	0.00246
				7.91	-0.00515
				7.915	-0.00442
				7.92	-0.00142
				7.925	-0.000963937
				7.93	0.00517
				7.935	0.000522476
				7.94	0.00529
				7.945	-0.00377
				7.95	0.0043
				7.955	0.0045
				7.96	-0.00189
				7.965	-0.00388
				7.97	0.00227
				7.975	0.00527
				7.98	0.00193
				7.985	0.0022
				7.99	-0.00402
				7.995	0.00355
				8	-0.00149
				8.005	0.00209
				8.01	0.000629111
				8.015	0.00412
				8.02	-0.003
				8.025	0.0053
				8.03	-0.00209
				8.035	0.0042
				8.04	0.00415
				8.045	0.00474
				8.05	0.00199
				8.055	0.00449
				8.06	0.00204
				8.065	-0.00474
				8.07	-0.00269
				8.075	-2.74897e-05
				8.08	-0.000788032
				8.085	0.00456
				8.09	-0.00396
				8.095	-0.00291
				8.1	0.000548453
				8.105	0.0045
				8.11	0.00152
				8.115	-0.000372514
				8.12	0.0016
				8.125	-0.00145
				8.13	0.000523645
				8.135	-0.00479
				8.14	0.00544
				8.145	-0.00398
				8.15	0.0048
				8.155	0.00356
				8.16	-0.00431
				8.165	-0.000168388
				8.17	-0.00208
				8.175	-0.00136
				8.18	0.000876384
				8.185	-0.00495
				8.19	0.00287
				8.195	0.00424
				8.2	-0.00503
				8.205	-0.00522
				8.21	0.00114
				8.215	0.00345
				8.22	-0.000354641
				8.225	-0.00167
				8.23	-0.00177
				8.235	0.0019
				8.24	0.000490959
				8.245	-0.00182
				8.25	-0.00337
				8.255	-0.00515
				8.26	-0.000278157
				8.265	-0.00195
				8.27	-0.0033
				8.275	-0.00222
				8.28	-0.000197324
				8.285	-0.000251094
				8.29	0.00296
				8.295	-0.00242
				8.3	0.00342
				8.305	0.00293
				8.31	-0.00529
				8.315	0.0026
				8.32	0.00171
				8.325	-0.00159
				8.33	-0.00429
				8.335	0.00462
				8.34	-0.00247
				8.345	0.00488
				8.35	0.0043
				8.355	0.00471
				8.36	0.00454
				8.365	-0.00408
				8.37	0.00143
				8.375	0.00026161
				8.38	0.000130754
				8.385	0.00128
				8.39	0.00176
				8.395	-0.00146
				8.4	-0.00129
				8.405	0.00465
				8.41	-0.00125
				8.415	-0.00489
				8.42	0.00205
				8.425	0.00535
				8.43	-0.00366
				8.435	0.000847854
				8.44	0.000388947
				8.445	-0.00381
				8.45	-7.53724e-05
				8.455	-0.00464
				8.46	-0.000716898
				8.465	-0.0011
				8.47	-0.00188
				8.475	0.00535
				8.48	0.00216
				8.485	-0.00054835
				8.49	-0.00103
				8.495	0.00161
				8.5	-0.00436
				8.505	-0.000192849
				8.51	0.00233
				8.515	-0.00107
				8.52	-0.00129
				8.525	0.00229
				8.53	-0.00473
				8.535	0.00316
				8.54	-0.00352
				8.545	-0.00206
				8.55	0.00052376
				8.555	0.00501
				8.56	0.00154
				8.565	-0.00364
				8.57	0.000167973
				8.575	-0.00343
				8.58	-0.00235
				8.585	-0.00537
				8.59	-0.00351
				8.595	0.00458
				8.6	0.000612641
				8.605	0.0023
				8.61	-0.003
				8.615	0.000885156
				8.62	-0.00253
				8.625	-0.00281
				8.63	0.00152
				8.635	0.00104
				8.64	-0.00101
				8.645	-0.00417
				8.65	0.00337
				8.655	0.00443
				8.66	0.00125
				8.665	-0.00373
				8.67	0.00105
				8.675	0.00526
				8.68	-0.00126
				8.685	-0.000294474
				8.69	-0.00487
				8.695	3.54751e-05
				8.7	-0.00399
				8.705	-0.00169
				8.71	-0.00277
				8.715	-0.0028
				8.72	-0.00277
				8.725	-0.00154
				8.73	0.00394
				8.735	0.00534
				8.74	-0.000530644
				8.745	-0.00444
				8.75	0.00238
				8.755	-0.00283
				8.76	-0.00105
				8.765	-0.00041218
				8.77	0.000525371
				8.775	-0.000991246
				8.78	-0.00292
				8.785	-0.00254
				8.79	-0.00129
				8.795	0.00316
				8.8	-0.0002039
				8.805	0.00406
				8.81	-0.00271
				8.815	-0.004
				8.82	-0.00139
				8.825	0.00518
				8.83	0.00115
				8.835	-0.00484
				8.84	-0.000521845
				8.845	0.00399
				8.85	-0.000441488
				8.855	-0.000458618
				8.86	0.00397
				8.865	0.00122
				8.87	0.00384
				8.875	0.000867644
				8.88	0.000641738
				8.885	0.00163
				8.89	-0.0025
				8.895	0.00206
				8.9	0.00131
				8.905	0.00319
				8.91	0.000724043
				8.915	0.00371
				8.92	0.00237
				8.925	-1.37592e-05
				8.93	-0.00134
				8.935	-0.00357
				8.94	0.00362
				8.945	-0.0044
				8.95	-0.00272
				8.955	0.00406
				8.96	0.00382
				8.965	0.00484
				8.97	0.0024
				8.975	-0.00386
				8.98	-0.00374
				8.985	0.00447
				8.99	-0.00161
				8.995	0.000611218
				9	-0.00105
				9.005	0.00173
				9.01	-0.000658366
				9.015	-0.00534
				9.02	0.0013
				9.025	-0.00466
				9.03	-0.00397
				9.035	0.00494
				9.04	0.00495
				9.045	0.00081225
				9.05	0.00423
				9.055	0.00337
				9.06	0.000144565
				9.065	-0.000325118
				9.07	-0.00238
				9.075	-0.000376132
				9.08	0.00454
				9.085	-0.00457
				9.09	-0.00402
				9.095	0.000981917
				9.1	-0.00542
				9.105	-0.00372
				9.11	-0.00484
				9.115	0.00197
				9.12	-0.00543
				9.125	-0.000419304
				9.13	-0.000563201
				9.135	0.00159
				9.14	0.00447
				9.145	0.00128
				9.15	0.00191
				9.155	0.00437
				9.16	-0.00265
				9.165	0.00184
				9.17	-0.00281
				9.175	0.00306
				9.18	-0.00146
				9.185	0.00323
				9.19	-0.000169083
				9.195	0.0034
				9.2	-0.00441
				9.205	-0.00168
				9.21	0.00489
				9.215	-0.00483
				9.22	0.000585428
				9.225	-0.00484
				9.23	-0.00247
				9.235	-0.00335
				9.24	-0.00261
				9.245	-0.00427
				9.25	0.00237
				9.255	0.00152
				9.26	-0.00165
				9.265	-0.00248
				9.27	0.000115111
				9.275	-0.00274
				9.28	0.00415
				9.285	-0.000900318
				9.29	0.00214
				9.295	-0.00266
				9.3	-0.00512
				9.305	-0.000966357
				9.31	0.002
				9.315	-0.000586895
				9.32	-0.00203
				9.325	0.00273
				9.33	-0.000243979
				9.335	-0.000414392
				9.34	0.00535
				9.345	-0.00108
				9.35	-0.00515
				9.355	0.00491
				9.36	0.00112
				9.365	0.00438
				9.37	0.00467
				9.375	-0.0039
				9.38	0.00304
				9.385	0.00481
				9.39	-0.00544
				9.395	-0.00398
				9.4	0.00307
				9.405	0.000134845
				9.41	-0.00208
				9.415	0.00475
				9.42	-0.00118
				9.425	-0.00362
				9.43	-0.00282
				9.435	-0.000195274
				9.44	0.00275
				9.445	0.00133
				9.45	-0.00017655
				9.455	-0.00324
				9.46	0.002
				9.465	-0.000106204
				9.47	-0.00428
				9.475	-0.00192
				9.48	0.00154
				9.485	0.00362
				9.49	-0.00368
				9.495	0.00426
				9.5	-0.00274
				9.505	0.00248
				9.51	-0.00493
				9.515	-0.00502
				9.52	-0.00354
				9.525	0.00524
				9.53	-0.00201
				9.535	-0.00115
				9.54	-0.00546
				9.545	-0.00477
				9.55	-0.000341782
				9.555	0.00268
				9.56	-0.000268527
				9.565	0.00254
				9.57	-0.00532
				9.575	0.00545
				9.58	0.00449
				9.585	0.00144
				9.59	0.00246
				9.595	0.00353
				9.6	0.00402
				9.605	0.00337
				9.61	0.00237
				9.615	-0.0016
				9.62	0.000718506
				9.625	0.00482
				9.63	-0.00207
				9.635	0.00383
				9.64	0.00287
				9.645	0.00538
				9.65	0.00464
				9.655	0.00408
				9.66	-0.00255
				9.665	-0.000264163
				9.67	0.000399554
				9.675	-0.00489
				9.68	-0.0028
				9.685	-0.00274
				9.69	0.00114
				9.695	0.00441
				9.7	-0.00159
				9.705	-0.00364
				9.71	0.00121
				9.715	0.00385
				9.72	-0.00308
				9.725	-0.00421
				9.73	-0.00151
				9.735	-0.00294
				9.74	-0.00229
				9.745	0.000882127
				9.75	-0.000501497
				9.755	-0.00418
				9.76	0.00535
				9.765	0.000864437
				9.77	-0.00204
				9.775	-0.00304
				9.78	-0.00527
				9.785	0.0038
				9.79	-0.00188
				9.795	0.00267
				9.8	-0.0017
				9.805	0.000336871
				9.81	-0.000476242
				9.815	-0.000798628
				9.82	-0.0019
				9.825	0.00158
				9.83	-0.00099966
				9.835	0.00246
				9.84	-0.00249
				9.845	0.00457
				9.85	-0.000804075
				9.855	-0.00465
				9.86	0.00197
				9.865	0.00217
				9.87	0.000889729
				9.875	0.00197
				9.88	0.00216
				9.885	-0.00219
				9.89	0.00373
				9.895	-0.00189
				9.9	-0.00395
				9.905	-0.00175
				9.91	0.00146
				9.915	0.00251
				9.92	-0.00247
				9.925	0.00134
				9.93	0.00304
				9.935	0.00238
				9.94	-0.001
				9.945	0.00193
				9.95	0.0007818
				9.955	-0.00322
				9.96	0.00381
				9.965	0.00144
				9.97	-0.00461
				9.975	0.00204
				9.98	-0.00385
[truncated: 4 more rows]

## Sheet: Figure 2g
Figure 2g
		Time	ΔG/G0
		s	%
		3	0
		8	0.00134
		13	0.000446
		18	-0.00089
		23	0.00134
		28	-0.00174
		33	-0.00258
		38	0.00223
		43	0.0038
		48	-0.00133
		53	-0.00278
		58	0.000798
		63	0.00462
		68	0.00533
		73	0.00783
		78	0.00996
		83	0.00934
		88	0.00854
		93	0.00506
		98	0.00639
		103	0.00555
		108	0.00569
		113	0.00996
		118	0.00818
		121	0.00996

## Sheet: Figure 3a
Figure 3a
		0.05 mm
		ΔP	Pa	0.10232	0.1534	0.20442	0.39	0.6	0.96	1.56	2.22	2.94	3.47	4.47	5.17	6.55	7.49	8.42	9.69	10.67	12.71	16.86	19.83	27.38	29.03	34.31
		Average ΔG/G0	%	1.08251	1.35998	1.57813	2.12421	2.78069	3.35329	3.14233	2.96344	2.82378	2.48492	2.096	1.76445	1.21406	0.90326	0.57191	0.09669	-0.3334	-1.09401	-2.56498	-3.71501	-6.29017	-7.08099	-8.9685
		y-error		0.00382	0.00332	0.0017	0.00571	0.00768	0.00802	0.01018	0.01083	0.01034	0.01089	0.01408	0.00895	0.00956	0.00986	0.00897	0.00878	0.00877	0.01161	0.01219	0.02145	0.04155	0.02549	0.0386
		Source ΔG/G0	%	1.07835	1.3619	1.57709	2.11774	2.78965	3.35573	3.13114	2.95412	2.83221	2.50075	2.10972	1.77709	1.23086	0.90973	0.5801	0.10228	-0.32039	-1.06707	-2.54767	-3.69401	-6.22741	-7.03598	-8.92387
		Source ΔG/G0	%	1.07835	1.3619	1.58009	2.11536	2.76927	3.36211	3.16002	2.97115	2.81967	2.49888	2.1106	1.78046	1.22686	0.90748	0.57985	0.10453	-0.32201	-1.07257	-2.56117	-3.69375	-6.23028	-7.04186	-8.92312
		Source ΔG/G0	%	1.07835	1.3619	1.57809	2.11862	2.78633	3.35836	3.14351	2.97918	2.83364	2.50263	2.10997	1.77984	1.22924	0.91011	0.58348	0.10628	-0.31976	-1.07932	-2.57268	-3.69038	-6.22941	-7.05074	-8.92312
		Source ΔG/G0	%	1.07835	1.3619	1.57909	2.13448	2.77442	3.34358	3.12752	2.95023	2.83452	2.50263	2.10872	1.77508	1.23011	0.91336	0.58423	0.10628	-0.32264	-1.08182	-2.57268	-3.68863	-6.23278	-7.05587	-8.92037
		Source ΔG/G0	%	1.07135	1.3649	1.58009	2.12937	2.78263	3.34644	3.13438	2.95434	2.82873	2.50338	2.11122	1.77571	1.22486	0.91574	0.57572	0.10166	-0.33264	-1.0832	-2.56967	-3.69225	-6.23203	-7.05224	-8.92325
		Source ΔG/G0	%	1.07935	1.3629	1.57809	2.13429	2.78815	3.35354	3.13245	2.96837	2.81353	2.5035	2.11585	1.76983	1.21999	0.91349	0.57597	0.09666	-0.33852	-1.0862	-2.56192	-3.68938	-6.23441	-7.05099	-8.91962
		Source ΔG/G0	%	1.07935	1.3619	1.57809	2.13327	2.77813	3.36454	3.14738	2.94627	2.82433	2.50388	2.11622	1.76346	1.22311	0.91449	0.5761	0.09841	-0.34177	-1.0822	-2.56117	-3.68525	-6.23516	-7.04886	-8.92275
		Source ΔG/G0	%	1.07835	1.3609	1.57909	2.13258	2.78967	3.35108	3.14132	2.94691	2.82623	2.502	2.12072	1.76233	1.22549	0.91661	0.5811	0.09816	-0.3444	-1.08232	-2.55792	-3.68925	-6.23191	-7.05649	-8.92587
		Source ΔG/G0	%	1.08035	1.3599	1.57609	2.12613	2.7702	3.34874	3.15126	2.95934	2.83809	2.498	2.1196	1.76996	1.22061	0.91636	0.58098	0.09966	-0.33827	-1.08557	-2.55492	-3.68925	-6.23729	-7.05812	-8.9295
		Source ΔG/G0	%	1.07935	1.3599	1.57709	2.12565	2.78893	3.34043	3.12881	2.96946	2.81339	2.49213	2.11997	1.76971	1.21736	0.91336	0.58023	0.09728	-0.33489	-1.08432	-2.55454	-3.69063	-6.24416	-7.05324	-8.92412
		Source ΔG/G0	%	1.07735	1.3609	1.58009	2.13296	2.78991	3.36448	3.15764	2.97067	2.83487	2.48625	2.11722	1.7617	1.21098	0.90948	0.5791	0.09803	-0.33364	-1.0787	-2.54979	-3.69513	-6.25279	-7.05562	-8.92875
		Source ΔG/G0	%	1.07935	1.3599	1.58109	2.12862	2.79008	3.36241	3.14483	2.95577	2.81831	2.48337	2.1181	1.7617	1.21236	0.90998	0.58148	0.09891	-0.33715	-1.0807	-2.55104	-3.69476	-6.26117	-7.05849	-8.9285
		Source ΔG/G0	%	1.07835	1.3609	1.58009	2.11602	2.78108	3.34303	3.15148	2.9645	2.83082	2.47975	2.08921	1.77071	1.21098	0.91061	0.5811	0.09841	-0.33364	-1.07995	-2.54679	-3.69776	-6.26617	-7.05312	-8.92762
		Source ΔG/G0	%	1.07835	1.3649	1.57709	2.12064	2.77356	3.35262	3.13503	2.96074	2.81438	2.4865	2.07033	1.76846	1.21173	0.90661	0.57935	0.09078	-0.33715	-1.08082	-2.55142	-3.69738	-6.2668	-7.05537	-8.93463
		Source ΔG/G0	%	1.07835	1.3679	1.57909	2.11952	2.78849	3.35046	3.13077	2.97032	2.80524	2.48487	2.07033	1.76508	1.21999	0.90773	0.58073	0.08828	-0.34415	-1.07882	-2.54967	-3.69876	-6.27067	-7.06099	-8.94176
		Source ΔG/G0	%	1.08035	1.3659	1.58009	2.12658	2.76962	3.35241	3.14667	2.95706	2.80856	2.48912	2.09121	1.76145	1.22461	0.89998	0.57485	0.08765	-0.34915	-1.08032	-2.55029	-3.70188	-6.2723	-7.05787	-8.95664
		Source ΔG/G0	%	1.08235	1.3649	1.57909	2.12827	2.78539	3.34247	3.15412	2.94148	2.84113	2.4895	2.10097	1.76145	1.22649	0.8746	0.57497	0.09078	-0.36441	-1.0842	-2.55092	-3.70426	-6.2748	-7.05849	-8.95339
		Source ΔG/G0	%	1.08335	1.3639	1.57909	2.12845	2.77253	3.36392	3.12909	2.95533	2.82739	2.48975	2.09847	1.76458	1.21711	0.87347	0.57948	0.09403	-0.3574	-1.08457	-2.54817	-3.70176	-6.28768	-7.06437	-8.95313
		Source ΔG/G0	%	1.08235	1.3639	1.58009	2.11894	2.76985	3.34923	3.14115	2.97899	2.81858	2.4875	2.09634	1.76933	1.20798	0.88285	0.58135	0.0929	-0.34602	-1.09358	-2.54929	-3.70251	-6.29518	-7.06324	-8.94938
		Source ΔG/G0	%	1.08135	1.3599	1.58009	2.12316	2.76984	3.36252	3.16014	2.9557	2.83347	2.48912	2.09309	1.76896	1.19235	0.89098	0.57435	0.09766	-0.33977	-1.09358	-2.55542	-3.70151	-6.28268	-7.06124	-8.94413
		Source ΔG/G0	%	1.08135	1.3569	1.58009	2.12907	2.78829	3.36418	3.14514	2.95301	2.82881	2.48512	2.09384	1.76621	1.19585	0.8981	0.57522	0.09753	-0.33152	-1.09083	-2.5613	-3.69951	-6.26667	-7.06249	-8.95038
		Source ΔG/G0	%	1.08035	1.3609	1.58009	2.12023	2.79086	3.36491	3.1508	2.95234	2.81471	2.47849	2.08221	1.76758	1.20485	0.90598	0.57497	0.09553	-0.33239	-1.09883	-2.55654	-3.69776	-6.26117	-7.06237	-8.95226
		Source ΔG/G0	%	1.08135	1.3599	1.57909	2.129	2.77943	3.35033	3.13085	2.95295	2.83165	2.46099	2.06333	1.76696	1.21011	0.90523	0.57497	0.09365	-0.32877	-1.09895	-2.56055	-3.69838	-6.26617	-7.066	-8.95389
		Source ΔG/G0	%	1.08135	1.3639	1.58009	2.11651	2.78677	3.34275	3.13991	2.9702	2.80405	2.46574	2.06383	1.77221	1.21536	0.90761	0.57547	0.09453	-0.32877	-1.09433	-2.55742	-3.70026	-6.27317	-7.07913	-8.95151
		Source ΔG/G0	%	1.08135	1.3629	1.58009	2.13006	2.78705	3.35859	3.14253	2.97543	2.83144	2.46536	2.07483	1.77421	1.22061	0.91211	0.57722	0.10066	-0.33264	-1.09358	-2.55654	-3.70701	-6.27705	-7.09088	-8.95876
		Source ΔG/G0	%	1.08135	1.3629	1.57909	2.13068	2.78022	3.34024	3.14687	2.95044	2.80575	2.47037	2.07908	1.77584	1.22824	0.91874	0.57347	0.10666	-0.33514	-1.09133	-2.55992	-3.70889	-6.27805	-7.09188	-8.96064
		Source ΔG/G0	%	1.08235	1.3589	1.57909	2.12437	2.77889	3.36202	3.12917	2.97907	2.84126	2.47674	2.08121	1.77383	1.23149	0.91361	0.5751	0.10753	-0.3374	-1.0922	-2.56617	-3.71414	-6.27943	-7.09276	-8.96189
		Source ΔG/G0	%	1.08335	1.3569	1.57709	2.1304	2.77185	3.35846	3.14225	2.94624	2.826	2.48087	2.08496	1.76608	1.22811	0.91174	0.5746	0.10641	-0.33039	-1.09483	-2.56105	-3.71664	-6.2848	-7.09163	-8.95901
		Source ΔG/G0	%	1.08335	1.3599	1.57809	2.12119	2.78245	3.34034	3.13112	2.94763	2.80834	2.4845	2.08671	1.75108	1.22124	0.90823	0.5781	0.10916	-0.32727	-1.0967	-2.56655	-3.72439	-6.28831	-7.10176	-8.96126
		Source ΔG/G0	%	1.08335	1.3589	1.57809	2.11872	2.77381	3.34881	3.14087	2.96181	2.82371	2.48837	2.09421	1.74207	1.21748	0.90561	0.57547	0.11316	-0.32989	-1.0997	-2.5683	-3.72377	-6.29243	-7.10351	-8.96314
		Source ΔG/G0	%	1.08235	1.3589	1.57609	2.12585	2.77955	3.34985	3.14663	2.97105	2.83888	2.48712	2.09059	1.7407	1.21023	0.90573	0.57422	0.11079	-0.33014	-1.09858	-2.5683	-3.72564	-6.30756	-7.10601	-8.97002
		Source ΔG/G0	%	1.08335	1.3579	1.57709	2.11638	2.78418	3.34716	3.12649	2.97842	2.8185	2.48987	2.09096	1.74007	1.2036	0.90698	0.56897	0.10753	-0.32939	-1.10045	-2.56655	-3.72739	-6.31532	-7.10289	-8.97702
		Source ΔG/G0	%	1.08535	1.3609	1.58009	2.1212	2.78136	3.35026	3.14197	2.95891	2.82488	2.48987	2.09346	1.74882	1.20348	0.90223	0.56685	0.10603	-0.32614	-1.10446	-2.56805	-3.72739	-6.31532	-7.09988	-8.98115
		Source ΔG/G0	%	1.08435	1.3609	1.57709	2.12581	2.77309	3.34371	3.13769	2.9732	2.80309	2.49363	2.09596	1.75183	1.20498	0.89948	0.56672	0.10566	-0.32739	-1.10546	-2.56642	-3.72564	-6.32182	-7.10076	-8.98227
		Source ΔG/G0	%	1.08335	1.3609	1.57809	2.12824	2.76947	3.3654	3.12738	2.95873	2.83364	2.4925	2.09934	1.7582	1.20848	0.89748	0.56447	0.10278	-0.32727	-1.10696	-2.56317	-3.72827	-6.31807	-7.09951	-8.98952
		Source ΔG/G0	%	1.08435	1.3589	1.57709	2.12242	2.7892	3.35256	3.16009	2.97176	2.82839	2.48762	2.09446	1.76095	1.2066	0.89936	0.56459	0.10366	-0.32477	-1.10671	-2.5633	-3.72752	-6.32307	-7.09363	-9.00215
		Source ΔG/G0	%	1.08435	1.3579	1.57509	2.12516	2.79054	3.35361	3.14854	2.97176	2.82443	2.48212	2.09246	1.75933	1.20635	0.89623	0.56297	0.10228	-0.32552	-1.10433	-2.56842	-3.72614	-6.32094	-7.0885	-9.01516
		Source ΔG/G0	%	1.08435	1.3569	1.57509	2.13262	2.77034	3.34434	3.15568	2.97757	2.81813	2.47199	2.09621	1.76208	1.20873	0.89936	0.56947	0.09778	-0.33152	-1.10458	-2.57043	-3.73127	-6.32532	-7.08976	-9.03092
		Source ΔG/G0	%	1.08635	1.3589	1.57809	2.12284	2.79098	3.3564	3.15412	2.97798	2.80596	2.47249	2.09434	1.76633	1.20635	0.8981	0.5691	0.09528	-0.33952	-1.10146	-2.5748	-3.73465	-6.32457	-7.09213	-9.03492
		Source ΔG/G0	%	1.08535	1.3579	1.57609	2.12084	2.7735	3.34419	3.13885	2.97597	2.82963	2.47599	2.08884	1.76646	1.20923	0.89873	0.56835	0.0934	-0.33915	-1.0997	-2.57718	-3.73727	-6.32507	-7.09688	-9.01966
		Source ΔG/G0	%	1.08635	1.3579	1.57709	2.11722	2.785	3.36444	3.15506	2.97303	2.82793	2.47912	2.08646	1.76508	1.20585	0.89973	0.56622	0.08865	-0.33865	-1.10196	-2.57655	-3.73802	-6.32757	-7.10351	-9.01141
		Source ΔG/G0	%	1.08635	1.3569	1.57609	2.12623	2.78154	3.34945	3.1309	2.9527	2.81814	2.47899	2.09196	1.7592	1.2061	0.90348	0.56484	0.08953	-0.32952	-1.10333	-2.57693	-3.74177	-6.32995	-7.10564	-9.00791
		Source ΔG/G0	%	1.08735	1.3569	1.57509	2.11845	2.77409	3.36009	3.14564	2.97666	2.83406	2.48212	2.10334	1.7597	1.21048	0.89973	0.56459	0.08015	-0.33164	-1.10558	-2.5818	-3.7454	-6.33395	-7.10601	-9.00403
		Source ΔG/G0	%	1.08635	1.3529	1.57409	2.12235	2.78941	3.36033	3.14099	2.95725	2.82554	2.48525	2.09884	1.76546	1.21298	0.90086	0.56247	0.08127	-0.33202	-1.10521	-2.59343	-3.7484	-6.33945	-7.10951	-9.0024
		Source ΔG/G0	%	1.08735	1.3529	1.57609	2.11632	2.77218	3.34458	3.13174	2.95884	2.82658	2.47699	2.09759	1.76546	1.20986	0.89823	0.55684	0.08177	-0.32989	-1.10858	-2.58981	-3.75153	-6.3397	-7.10901	-9.00891
		Source ΔG/G0	%	1.08735	1.3549	1.57909	2.11582	2.77134	3.36465	3.15503	2.95552	2.82269	2.47199	2.10022	1.76433	1.20773	0.90036	0.55209	0.08515	-0.32664	-1.10946	-2.57843	-3.75403	-6.34433	-7.11589	-9.02441
		Source ΔG/G0	%	1.09035	1.3529	1.57609	2.13045	2.77003	3.35089	3.13954	2.97322	2.81991	2.46974	2.09947	1.7612	1.20848	0.8956	0.54846	0.08365	-0.32389	-1.11133	-2.57393	-3.75053	-6.36384	-7.1264	-9.03167
		Source ΔG/G0	%	1.08935	1.3569	1.57809	2.11653	2.78419	3.34817	3.14832	2.96643	2.83979	2.47312	2.09659	1.76758	1.2056	0.89535	0.55146	0.08077	-0.33202	-1.10946	-2.58193	-3.74765	-6.37497	-7.12252	-9.03167
		Source ΔG/G0	%	1.08935	1.3569	1.57709	2.12045	2.788	3.35135	3.12689	2.96896	2.81985	2.47824	2.09859	1.76371	1.2031	0.88973	0.55422	0.08227	-0.32939	-1.11459	-2.58481	-3.74428	-6.37397	-7.11777	-9.03442
		Source ΔG/G0	%	1.08935	1.3569	1.57809	2.12459	2.78892	3.36413	3.15677	2.97483	2.81608	2.47699	2.09822	1.76295	1.20823	0.89248	0.55922	0.0824	-0.32364	-1.10721	-2.59318	-3.74853	-6.35158	-7.12777	-9.03917
		0.25 mm
		ΔP	Pa	0.04	0.08	0.16	0.34	0.55	1.24	3.52	8.59	12.35	15.7	18.61	20.52	22.07	24.06	26.28	31.62	37.82
		Average ΔG/G0	%	0.0131	0.03634	0.07595	0.16147	0.32516	0.58596	1.3532	3.13694	4.68912	6.2418	7.67177	8.65638	9.42035	10.3205	11.1766	12.5683	13.4553
		y-error		0.00545	0.00447	0.00721	0.00491	0.00538	0.0084	0.00497	0.01369	0.01681	0.02019	0.02247	0.02601	0.02486	0.02519	0.02684	0.02733	0.02905
		Source ΔG/G0	%	0.00548	0.03784	0.07617	0.16546	0.31593	0.5805	1.36012	3.13166	4.70262	6.24001	7.67087	8.69081	9.45773	10.3091	11.1999	12.5828	13.4452
		Source ΔG/G0	%	0.011	0.02863	0.0738	0.15603	0.32316	0.58687	1.3588	3.13842	4.65999	6.25482	7.68465	8.66463	9.44237	10.3186	11.1871	12.5336	13.4448
		Source ΔG/G0	%	0.00973	0.02955	0.08848	0.15922	0.32698	0.586	1.35813	3.12942	4.70741	6.27591	7.66769	8.63578	9.46012	10.3221	11.1874	12.5352	13.4195
		Source ΔG/G0	%	0.00555	0.04252	0.06512	0.15457	0.33165	0.59402	1.35788	3.11862	4.68911	6.21873	7.64265	8.61379	9.42316	10.2758	11.2098	12.6042	13.4265
		Source ΔG/G0	%	0.01654	0.03658	0.07624	0.15495	0.32783	0.59471	1.3549	3.1468	4.71374	6.2156	7.66298	8.63881	9.42929	10.3276	11.1419	12.5932	13.4945
		Source ΔG/G0	%	0.00884	0.02889	0.07949	0.16726	0.31683	0.59739	1.3585	3.13501	4.69727	6.27461	7.67392	8.65756	9.45332	10.3233	11.1829	12.6068	13.4186
		Source ΔG/G0	%	0.02036	0.03518	0.07091	0.16541	0.33212	0.59733	1.35738	3.12953	4.69862	6.21484	7.6439	8.68806	9.45545	10.3513	11.1299	12.5905	13.4932
		Source ΔG/G0	%	0.01281	0.0383	0.06962	0.15652	0.3307	0.59179	1.35941	3.16181	4.6753	6.22737	7.70458	8.63287	9.45795	10.319	11.1928	12.5479	13.4094
		Source ΔG/G0	%	0.00521	0.04102	0.07951	0.15772	0.32345	0.58402	1.35956	3.12077	4.70926	6.25538	7.69742	8.66924	9.45491	10.2706	11.2108	12.5708	13.4651
		Source ΔG/G0	%	0.00663	0.039	0.06632	0.16745	0.32954	0.57582	1.34384	3.15799	4.71463	6.22937	7.69421	8.69035	9.41949	10.3469	11.1347	12.5899	13.4918
		Source ΔG/G0	%	0.00939	0.03154	0.08244	0.16176	0.32884	0.57566	1.35148	3.12127	4.69104	6.21689	7.70153	8.68715	9.39731	10.3505	11.1923	12.5955	13.4411
		Source ΔG/G0	%	0.01573	0.03854	0.07485	0.16008	0.32038	0.58926	1.35009	3.12608	4.66463	6.24235	7.66495	8.68492	9.45053	10.3018	11.1382	12.5313	13.4913
		Source ΔG/G0	%	0.00504	0.02938	0.07955	0.16802	0.32091	0.57671	1.35094	3.13325	4.69209	6.26464	7.68412	8.68049	9.41253	10.3003	11.1636	12.5942	13.4441
		Source ΔG/G0	%	0.01443	0.04289	0.06674	0.16802	0.32096	0.57413	1.35082	3.12912	4.67471	6.24881	7.70313	8.67514	9.43249	10.3433	11.1492	12.5924	13.4114
		Source ΔG/G0	%	0.00906	0.02909	0.06396	0.15705	0.33178	0.57102	1.35476	3.13558	4.70446	6.23481	7.67989	8.61363	9.42907	10.3426	11.1637	12.5549	13.4779
		Source ΔG/G0	%	0.01771	0.03478	0.08043	0.15726	0.31704	0.59127	1.35653	3.12519	4.66055	6.22428	7.67745	8.66217	9.43209	10.3255	11.1921	12.5877	13.4273
		Source ΔG/G0	%	0.01235	0.03583	0.07282	0.16449	0.32463	0.58793	1.35843	3.12101	4.70539	6.27768	7.70718	8.64922	9.38175	10.3482	11.1337	12.5774	13.4096
		Source ΔG/G0	%	0.00884	0.03242	0.06894	0.16166	0.32198	0.58643	1.36061	3.14888	4.65601	6.21816	7.6397	8.62809	9.40643	10.3277	11.1455	12.5271	13.4187
		Source ΔG/G0	%	0.01622	0.04171	0.0865	0.16602	0.33201	0.5931	1.34986	3.12177	4.70059	6.24225	7.63776	8.69565	9.40729	10.3387	11.1869	12.5651	13.4187
		Source ΔG/G0	%	0.02063	0.03227	0.07249	0.16065	0.33158	0.59912	1.34695	3.14498	4.68812	6.27262	7.70552	8.64569	9.3935	10.3498	11.1669	12.5852	13.4534
		Source ΔG/G0	%	0.01312	0.04276	0.08667	0.16059	0.31898	0.57397	1.35204	3.157	4.67655	6.25292	7.67344	8.62371	9.40873	10.3539	11.1847	12.5233	13.4777
		Source ΔG/G0	%	0.01888	0.03497	0.07618	0.15567	0.32022	0.59904	1.35332	3.12411	4.67202	6.21765	7.64299	8.63311	9.42625	10.3201	11.1602	12.5963	13.4719
		Source ΔG/G0	%	0.02195	0.0394	0.07656	0.15551	0.32223	0.5835	1.3509	3.15692	4.69712	6.27503	7.64013	8.67296	9.45911	10.2789	11.1402	12.5465	13.473
		Source ΔG/G0	%	0.02191	0.03821	0.07607	0.16819	0.32216	0.59211	1.34475	3.14455	4.68301	6.2608	7.68731	8.64652	9.38345	10.3543	11.1769	12.5297	13.4343
		Source ΔG/G0	%	0.00824	0.03836	0.07986	0.16773	0.33346	0.57119	1.35583	3.14709	4.68849	6.21962	7.69891	8.65868	9.39696	10.3274	11.1383	12.5337	13.41
		Source ΔG/G0	%	0.01949	0.04276	0.08482	0.1635	0.32477	0.59505	1.35954	3.15291	4.69448	6.25896	7.64732	8.69233	9.37911	10.3245	11.1918	12.5517	13.442
		Source ΔG/G0	%	0.01205	0.03032	0.08178	0.16727	0.32886	0.58366	1.36033	3.1481	4.68729	6.25749	7.63883	8.63785	9.40156	10.3358	11.1704	12.5975	13.4966
		Source ΔG/G0	%	0.021	0.03914	0.06676	0.16072	0.32976	0.58949	1.35388	3.15049	4.66395	6.24428	7.64184	8.62887	9.38419	10.2871	11.1434	12.5907	13.4425
		Source ΔG/G0	%	0.02143	0.03543	0.08617	0.16616	0.32644	0.57427	1.3582	3.1327	4.7109	6.20924	7.68417	8.63106	9.45847	10.3485	11.1561	12.5665	13.4752
		Source ΔG/G0	%	0.02079	0.04177	0.08163	0.15608	0.32785	0.59763	1.35483	3.11957	4.65956	6.23468	7.64333	8.68549	9.40752	10.3011	11.2116	12.5945	13.45
		Source ΔG/G0	%	0.01702	0.03144	0.08463	0.15825	0.32437	0.57908	1.34486	3.14961	4.68059	6.2261	7.68567	8.68867	9.42367	10.2892	11.1417	12.5479	13.4272
		Source ΔG/G0	%	0.01004	0.03951	0.08265	0.16107	0.31844	0.5888	1.34934	3.14651	4.68939	6.23767	7.69068	8.66547	9.442	10.3435	11.1654	12.581	13.4823
		Source ΔG/G0	%	0.01145	0.03488	0.08187	0.16651	0.32095	0.59575	1.34896	3.14563	4.71157	6.21289	7.6699	8.66129	9.44748	10.2965	11.1476	12.608	13.4385
		Source ΔG/G0	%	0.00972	0.03664	0.0726	0.16671	0.32584	0.58682	1.34776	3.13011	4.67277	6.25534	7.68322	8.65136	9.40755	10.2863	11.1586	12.5926	13.4342
		Source ΔG/G0	%	0.00718	0.02931	0.07323	0.15867	0.32466	0.57274	1.34792	3.11716	4.67526	6.22644	7.6391	8.63304	9.39042	10.2966	11.2075	12.5366	13.469
		Source ΔG/G0	%	0.00718	0.03158	0.07275	0.16757	0.32187	0.59352	1.34522	3.13081	4.66516	6.25572	7.7074	8.68248	9.45173	10.3432	11.2114	12.6108	13.4115
		Source ΔG/G0	%	0.01149	0.04141	0.07821	0.16341	0.32313	0.58611	1.35785	3.15592	4.66271	6.20973	7.65921	8.69175	9.43626	10.3032	11.2092	12.5572	13.4879
		Source ΔG/G0	%	0.00535	0.03209	0.06334	0.16072	0.32711	0.58715	1.35416	3.13775	4.69451	6.24893	7.66788	8.62222	9.38544	10.3098	11.2121	12.5542	13.4934
		Source ΔG/G0	%	0.01239	0.03482	0.06908	0.16262	0.32084	0.5755	1.35147	3.11876	4.68814	6.25212	7.70743	8.62526	9.38767	10.3246	11.1913	12.528	13.4951
		Source ΔG/G0	%	0.00602	0.03921	0.06712	0.15402	0.31571	0.58485	1.34958	3.12106	4.71239	6.27325	7.66049	8.69762	9.3998	10.3293	11.2012	12.5638	13.4706
		Source ΔG/G0	%	0.01777	0.04069	0.07432	0.16738	0.32901	0.57604	1.35981	3.13708	4.70203	6.24901	7.65893	8.62627	9.38608	10.2792	11.215	12.5407	13.4897
		Source ΔG/G0	%	0.01873	0.03925	0.06394	0.16792	0.33354	0.57538	1.34949	3.13945	4.71239	6.22917	7.69838	8.67843	9.4212	10.3032	11.1788	12.6064	13.4719
		Source ΔG/G0	%	0.01518	0.03125	0.07533	0.1613	0.31621	0.58131	1.35598	3.13633	4.67904	6.22127	7.65905	8.64019	9.42268	10.3508	11.1965	12.5612	13.458
		Source ΔG/G0	%	0.02084	0.03798	0.0731	0.15419	0.33052	0.58084	1.34817	3.14185	4.69646	6.26451	7.6622	8.63081	9.40686	10.3492	11.2068	12.5822	13.4987
		Source ΔG/G0	%	0.01374	0.0365	0.0799	0.1535	0.31537	0.59564	1.34602	3.12123	4.68098	6.24548	7.65336	8.66577	9.41531	10.294	11.1389	12.53	13.4706
		Source ΔG/G0	%	0.00918	0.04268	0.08236	0.15932	0.32427	0.58209	1.35972	3.12857	4.69892	6.22975	7.68615	8.63788	9.4229	10.2794	11.1965	12.6101	13.471
		Source ΔG/G0	%	0.00786	0.03509	0.06501	0.15348	0.32822	0.58541	1.35141	3.12909	4.68773	6.26173	7.67151	8.63236	9.40036	10.3449	11.1767	12.5477	13.4229
		Source ΔG/G0	%	0.0112	0.0398	0.08821	0.16266	0.32818	0.58384	1.35229	3.16462	4.69707	6.25747	7.66052	8.69932	9.43694	10.2934	11.1739	12.5438	13.4332
		Source ΔG/G0	%	0.00968	0.04237	0.07091	0.16813	0.33372	0.59771	1.34988	3.11986	4.69895	6.23427	7.64064	8.62839	9.40025	10.3518	11.2092	12.5411	13.4729
		Source ΔG/G0	%	0.02234	0.03128	0.08819	0.15516	0.33281	0.59645	1.34737	3.16494	4.71086	6.21935	7.68423	8.64558	9.43067	10.3344	11.2104	12.576	13.489

[truncated: 12 more sheets: Figure 3b, Figure 4b, Figure 4c, Suppl. Figure 2, Suppl. Figure 5a, Suppl. Figure 7, Suppl. Figure 8b, Suppl. Figure 9, Suppl. Figure 10a, Suppl. Figure 10b, Suppl. Figure 11, Suppl. Figure 12]
